# Supplementary material for: Hurricane María drives increased indoor proliferation of filamentous fungi in San Juan, Puerto Rico: a two-year culture-based approach
Source: PeerJ. 2022 Mar 3;10:e12730. doi: 10.7717/peerj.12730 (PMC8898552; doi:10.7717/peerj.12730)
Supplement: Supplemental Information 3 — This dataset provides includes fungal spore counts per house sampled and additional variables used in our analyses (Sampling Year, Culture Media, Relative Humidity Percent, etc.). [file peerj-10-12730-s003.csv]

House ID (#)	Sampling Year	Flooding Status FEMA	Outdoor Sample	Condition - Self-Reported Degree of Water Damage	Room	Sampling Date	Sample Media	Sampling Volume (Liters)	Relative Humidity (%)	Temperature (Celcius)	No. of Fungi Golonies	No. of Bacteria Colonies	No. of Fungi Golonies REAL	No. of Fungi Golonies ESTIMATED	Fungal Spore Counts REAL (CFU/m3)	Fungal Spore Counts ESTIMATED (CFU/m3)	Aspergillus spp	A. sydowii	A. versicolor	A. penicilloides	Cladosporium spp	Penicillium spp	Curvularia spp	Arthrographis spp	Acremonium spp	Yellow Colonies Gram (+) Cocci	White Colonies Gram (+) Cocci	Actinomycetes Gram (+) Filaments	White Colonies Gram (+) Bacillus	Mixed Colonies	Rhodotorula spp	A. candidus	A. flavus	A. niger	A. terreus	Fusarium spp	A. restrictus	A. calidoustus	A. carbonarius	A. ochraceus	A. orizae	A. parasiticus	A. fumigatus	A. wentii	A. westerdijkiae	Eurotium amstelodami	A. tamari	Drechslera spp	Overgrowth of Non-sporulating Fungi
1	First	2 - Flooded	No	3 - Flooded	1 - Living Room	8/4/18	MEA	60	68.9	30.2
1	First	2 - Flooded	No	3 - Flooded	1 - Living Room	8/4/18	G25N	60	68.9	30.2	6	0	6	6	100	100	2
1	First	2 - Flooded	No	3 - Flooded	2 - Kitchen	8/4/18	MEA	60	67.5	30.9
1	First	2 - Flooded	No	3 - Flooded	2 - Kitchen	8/4/18	G25N	60	67.5	30.9	19	0	19	20	333	350
1	First	2 - Flooded	No	3 - Flooded	4 - Main Bedroom	8/4/18	MEA	60	67.5	30.5
1	First	2 - Flooded	No	3 - Flooded	4 - Main Bedroom	8/4/18	G25N	60	67.5	30.5	7	0	7	7	116	116						4
1	First	2 - Flooded	No	3 - Flooded	3 - Bathroom	8/4/18	MEA	60	67.2	30.6
1	First	2 - Flooded	No	3 - Flooded	3 - Bathroom	8/4/18	G25N	60	67.2	30.6	5	0	5	5	83	83
1	First	2 - Flooded	Yes	3 - Flooded		8/4/18	MEA	60	65.4	30.6	7	1	8	8	133	133
1	First	2 - Flooded	Yes	3 - Flooded		8/4/18	G25N	60	65.4	30.6
2	First	2 - Flooded	No	3 - Flooded	1 - Living Room	8/4/18	MEA	60	61.3	32.4	13	0	13	13	216	216	5					1	6								1
2	First	2 - Flooded	No	3 - Flooded	1 - Living Room	8/4/18	G25N	60	61.3	32.4	13	0	13	13	216	216	3					1
2	First	2 - Flooded	No	3 - Flooded	2 - Kitchen	8/4/18	MEA	60	62.6	31.4	5	0	5	5	83	83						2
2	First	2 - Flooded	No	3 - Flooded	2 - Kitchen	8/4/18	G25N	60	62.6	31.4	4	0	4	4	66	66	2
2	First	2 - Flooded	No	3 - Flooded	4 - Main Bedroom	8/4/18	MEA	60	62.7	31.5	5	4	9	9	150	150	1							3						4
2	First	2 - Flooded	No	3 - Flooded	4 - Main Bedroom	8/4/18	G25N	60	62.7	31.5	5	0	5	5	83	83	3				1
4	First	2 - Flooded	No	3 - Flooded	1 - Living Room	8/11/18	MEA	60	71	29.7	44	1	45	50	833	950	33					9								1
4	First	2 - Flooded	No	3 - Flooded	1 - Living Room	8/11/18	G25N	60	71	29.7	140	0	140	223	3,716	8,800	129
4	First	2 - Flooded	No	3 - Flooded	2 - Kitchen	8/11/18	MEA	60	69.5	30	22	0	22	23	383	400	8					3
4	First	2 - Flooded	No	3 - Flooded	2 - Kitchen	8/11/18	G25N	60	69.5	30	37	0	37	41	683	750	28				7	2
4	First	2 - Flooded	No	3 - Flooded	4 - Main Bedroom	8/11/18	MEA	60	69	30.4	16	0	16	17	283	300	4						1
4	First	2 - Flooded	No	3 - Flooded	4 - Main Bedroom	8/11/18	G25N	60	69	30.4	48	1	49	55	916	1,050	46					1								1
4	First	2 - Flooded	No	3 - Flooded	3 - Bathroom	8/11/18	MEA	60	71.7	30.7	60	0	60	70	1,166	1,400
4	First	2 - Flooded	No	3 - Flooded	3 - Bathroom	8/11/18	G25N	60	71.7	30.7	101	0	101	135	2,250	3,823	86				1	1
4	First	2 - Flooded	Yes	3 - Flooded		8/11/18	MEA	60	66.3	31	19	0	19	20	333	350					1
4	First	2 - Flooded	Yes	3 - Flooded		8/11/18	G25N	60	66.3	31	15	0	15	16	266	283	12				1									1
5	First	2 - Flooded	No	3 - Flooded	1 - Living Room	8/4/18	MEA	60	65.8	31	23	3	26	28	466	500					7		10							3						3
5	First	2 - Flooded	No	3 - Flooded	1 - Living Room	8/4/18	G25N	60	65.8	31	17	0	17	18	300	316	6				5										1
5	First	2 - Flooded	No	3 - Flooded	2 - Kitchen	8/4/18	MEA	60	66	31	26	1	27	29	483	516	1				6		3							1
5	First	2 - Flooded	No	3 - Flooded	2 - Kitchen	8/4/18	G25N	60	66	31	16	0	16	17	283	300	9					2
5	First	2 - Flooded	No	3 - Flooded	4 - Main Bedroom	8/4/18	MEA	60	67.8	30.6	10	1	11	11	183	183	4								1					1
5	First	2 - Flooded	No	3 - Flooded	4 - Main Bedroom	8/4/18	G25N	60	67.8	30.6	22	0	22	23	383	400	20					1									1
5	First	2 - Flooded	No	3 - Flooded	3 - Bathroom	8/4/18	MEA	60	64.6	30.7	19	0	19	20	333	350	2				3	4	1
5	First	2 - Flooded	No	3 - Flooded	3 - Bathroom	8/4/18	G25N	60	64.6	30.7	60	0	60	70	1,166	1,400	51					1
5	First	2 - Flooded	Yes	3 - Flooded		8/4/18	MEA	60	64.6	31.6	15	0	15	16	266	283	1						2
5	First	2 - Flooded	Yes	3 - Flooded		8/4/18	G25N	60	64.6	31.6	33	0	33	36	600	650	21
5	First	2 - Flooded	No	3 - Flooded	5 - Add'l Bedroom	8/4/18	MEA	60	66.3	32.2	13	1	14	14	233	233					4	1								1																		4
5	First	2 - Flooded	No	3 - Flooded	5 - Add'l Bedroom	8/4/18	G25N	60	66.3	32.2	29	0	29	31	516	550	19				9															1
8	First	2 - Flooded	No	2 - WD	1 - Living Room	9/1/18	MEA	60	59.5	33.1	14	0	14	14	233	233	5				3		2
8	First	2 - Flooded	No	2 - WD	1 - Living Room	9/1/18	G25N	60	59.5	33.1	20	0	20	21	350	366	6				10	1
8	First	2 - Flooded	No	2 - WD	2 - Kitchen	9/1/18	MEA	60	62.4	31.8	16	2	18	19	316	333	2				6		1							2
8	First	2 - Flooded	No	2 - WD	2 - Kitchen	9/1/18	G25N	60	62.4	31.8	33	2	35	38	633	700	3				5	21								2				4
8	First	2 - Flooded	No	2 - WD	4 - Main Bedroom	9/1/18	MEA	60	61	32.2	20	1	21	22	366	383	5				6	1								1
8	First	2 - Flooded	No	2 - WD	4 - Main Bedroom	9/1/18	G25N	60	61	32.2	35	0	35	38	633	700	17				11	1
8	First	2 - Flooded	No	2 - WD	3 - Bathroom	9/1/18	MEA	60	64.1	31.17	18	0	18	19	316	333						10
8	First	2 - Flooded	No	2 - WD	3 - Bathroom	9/1/18	G25N	60	64.1	31.17	25	0	25	27	450	483	10				2	11
8	First	2 - Flooded	Yes	2 - WD		9/1/18	MEA	60	59.6	33.8	22	2	24	25	416	450	1					3	3							2
8	First	2 - Flooded	Yes	2 - WD		9/1/18	G25N	60	59.6	33.8	20	1	21	22	366	383	1				6	3								1
9	First	2 - Flooded	No	3 - Flooded	1 - Living Room	8/4/18	MEA	60	70	23.2
9	First	2 - Flooded	No	3 - Flooded	1 - Living Room	8/4/18	G25N	60	70	23.2	28	0	28	30	500	533	17					1
9	First	2 - Flooded	No	3 - Flooded	2 - Kitchen	8/4/18	MEA	60	69.3	23.2	15	4	19	20	333	350	4					9								4
9	First	2 - Flooded	No	3 - Flooded	2 - Kitchen	8/4/18	G25N	60	69.3	23.2	5	0	5	5	83	83	2				2	1
9	First	2 - Flooded	No	3 - Flooded	4 - Main Bedroom	8/4/18	MEA	60	68.6	23.2	8	2	10	10	166	166	3					1								2
9	First	2 - Flooded	No	3 - Flooded	4 - Main Bedroom	8/4/18	G25N	60	68.6	23.2	3	0	3	3	50	50	2
9	First	2 - Flooded	No	3 - Flooded	3 - Bathroom	8/4/18	MEA	60	70	23.6	8	0	8	8	133	133	1						3	3
9	First	2 - Flooded	No	3 - Flooded	3 - Bathroom	8/4/18	G25N	60	70	23.6	15	0	15	16	266	283	4					1
9	First	2 - Flooded	Yes	3 - Flooded		8/4/18	MEA	60	67.8	23.2	14	3	17	18	300	316						1								3																		13
9	First	2 - Flooded	Yes	3 - Flooded		8/4/18	G25N	60	67.8	23.2	11	0	11	11	183	183	1				2	1																								1
10	First	2 - Flooded	No	3 - Flooded	1 - Living Room	8/11/18	MEA	60	61.5	22.1	17	5	22	23	383	400					3	3								5
10	First	2 - Flooded	No	3 - Flooded	1 - Living Room	8/11/18	G25N	60	61.5	22.1	44	1	45	50	833	950	7				1	4								1	1
10	First	2 - Flooded	No	3 - Flooded	2 - Kitchen	8/11/18	MEA	60	61.1	22.1	33	5	38	42	700	783
10	First	2 - Flooded	No	3 - Flooded	2 - Kitchen	8/11/18	G25N	60	61.1	22.1	161	0	161	290	4833	8800	131				7	23
10	First	2 - Flooded	No	3 - Flooded	4 - Main Bedroom	8/11/18	MEA	60	61.9	22.1	13	2	15	16	266	283	2				1		2							2	1
10	First	2 - Flooded	No	3 - Flooded	4 - Main Bedroom	8/11/18	G25N	60	61.9	22.1	75	3	78	96	1600	2100	65				2	1								3
10	First	2 - Flooded	No	3 - Flooded	3 - Bathroom	8/11/18	MEA	60	61.8	21.7	15	4	19	20	333	350
10	First	2 - Flooded	No	3 - Flooded	3 - Bathroom	8/11/18	G25N	60	61.8	21.7	11	0	11	11	183	183						8									2
10	First	2 - Flooded	Yes	3 - Flooded		8/11/18	MEA	60	62.2	22.9	18	10	28	30	500	533					6		1	5						10
10	First	2 - Flooded	Yes	3 - Flooded		8/11/18	G25N	60	62.2	22.9	50	4	54	62	1033	1216	10				14	2								4
11	First	2 - Flooded	No	3 - Flooded	1 - Living Room	8/4/18	MEA	60	66.3	23.6	9	0	9	9	150	150							2	7
11	First	2 - Flooded	No	3 - Flooded	1 - Living Room	8/4/18	G25N	60	66.3	23.6	13	0	13	13	216	216	3					4									1
11	First	2 - Flooded	No	3 - Flooded	2 - Kitchen	8/4/18	MEA	60	68.9	24	12	1	13	13	216	216								10						1
11	First	2 - Flooded	No	3 - Flooded	2 - Kitchen	8/4/18	G25N	60	68.9	24	7	0	7	7	116	116	4					1
11	First	2 - Flooded	No	3 - Flooded	4 - Main Bedroom	8/4/18	MEA	60	68	23.2	16	0	16	17	283	300	2					3
11	First	2 - Flooded	No	3 - Flooded	4 - Main Bedroom	8/4/18	G25N	60	68	23.2	10	0	10	10	166	166	1				3	2
11	First	2 - Flooded	No	3 - Flooded	3 - Bathroom	8/4/18	MEA	60	70.3	24.4	8	0	8	8	133	133	3							2
11	First	2 - Flooded	No	3 - Flooded	3 - Bathroom	8/4/18	G25N	60	70.3	24.4	4	0	4	4	66	66	3
11	First	2 - Flooded	Yes	3 - Flooded		8/4/18	MEA	60	62.2	24	11	0	11	11	183	183						2
11	First	2 - Flooded	Yes	3 - Flooded		8/4/18	G25N	60	62.2	24	6	0	6	6	100	100	1					1
12	First	2 - Flooded	No	3 - Flooded	1 - Living Room	8/11/18	MEA	60	61.8	24	10	2	12	12	200	200	1				4									2
12	First	2 - Flooded	No	3 - Flooded	1 - Living Room	8/11/18	G25N	60	61.8	24	44	0	44	49	816	916	38				1				1
12	First	2 - Flooded	No	3 - Flooded	2 - Kitchen	8/11/18	MEA	60	60.6	25.9	8	2	10	10	166	166	1					1								2
12	First	2 - Flooded	No	3 - Flooded	2 - Kitchen	8/11/18	G25N	60	60.6	25.9	143	0	143	231	3850	8800	139					1
12	First	2 - Flooded	No	3 - Flooded	4 - Main Bedroom	8/11/18	MEA	60	62	23.6	12	0	12	12	200	200																																	1
12	First	2 - Flooded	No	3 - Flooded	4 - Main Bedroom	8/11/18	G25N	60	62	23.6	38	0	38	42	700	783	30				3
12	First	2 - Flooded	No	3 - Flooded	3 - Bathroom	8/11/18	MEA	60	60.6	25.6	48	3	51	58	966	1116	3				9	1								3
12	First	2 - Flooded	No	3 - Flooded	3 - Bathroom	8/11/18	G25N	60	60.6	25.6	200	0	200	200	8800	8800	156				44
12	First	2 - Flooded	Yes	3 - Flooded		8/11/18	MEA	60	61	27.5	15	5	20	21	350	366						5		5							5
12	First	2 - Flooded	Yes	3 - Flooded		8/11/18	G25N	60	61	27.5	9	1	10	10	166	166	4				4	1								1
13	First	2 - Flooded	No	2 - WD	1 - Living Room	8/25/18	MEA	60	75.9	28.6	22	0	22	23	383	400
13	First	2 - Flooded	No	2 - WD	1 - Living Room	8/25/18	G25N	60	75.9	28.6	106	0	106	145	2416	3950	71				4
13	First	2 - Flooded	No	2 - WD	2 - Kitchen	8/25/18	MEA	60	77	28.5	67	0	67	80	1333	1650	64						1		1
13	First	2 - Flooded	No	2 - WD	2 - Kitchen	8/25/18	G25N	60	77	28.5	84	0	84	106	1766	2416	44
13	First	2 - Flooded	No	2 - WD	4 - Main Bedroom	8/25/18	MEA	60	74.3	28.3	32	0	32	35	583	633	6				6	4
13	First	2 - Flooded	No	2 - WD	4 - Main Bedroom	8/25/18	G25N	60	74.3	28.3	35	0	35	38	633	700	19					1
13	First	2 - Flooded	No	2 - WD	3 - Bathroom	8/25/18	MEA	60	76.1	28.4	50	0	50	57	950	110	20				15
13	First	2 - Flooded	No	2 - WD	3 - Bathroom	8/25/18	G25N	60	76.1	28.4	139	0	139	220	3633	8800	117																			3
13	First	2 - Flooded	Yes	2 - WD		8/25/18	MEA	60	70	30.4	30	0	30	32	533	583	20																			4
13	First	2 - Flooded	Yes	2 - WD		8/25/18	G25N	60	70	30.4	100	0	100	133	2216	3400	39				22																										2
16	First	1 - NonF	No	2 - WD	1 - Living Room	8/18/18	MEA	60	65.3	31.7	39	0	39	43	716	800
16	First	1 - NonF	No	2 - WD	1 - Living Room	8/18/18	G25N	60	65.3	31.7	34	2	36	39	650	716	14
16	First	1 - NonF	No	2 - WD	2 - Kitchen	8/18/18	MEA	60	64.7	31.7	40	2	42	47	783	883
16	First	1 - NonF	No	2 - WD	2 - Kitchen	8/18/18	G25N	60	64.7	31.7	35	2	37	41	683	750
16	First	1 - NonF	No	2 - WD	4 - Main Bedroom	8/18/18	MEA	60	66.4	31.6	22	0	22	23	383	400
16	First	1 - NonF	No	2 - WD	4 - Main Bedroom	8/18/18	G25N	60	66.4	31.6	63	0	63	74	1233	1500
16	First	1 - NonF	No	2 - WD	3 - Bathroom	8/18/18	MEA	60	69.5	30.9	35	2	37	41	683	750
16	First	1 - NonF	No	2 - WD	3 - Bathroom	8/18/18	G25N	60	69.5	30.9	39	0	39	43	716	800
16	First	1 - NonF	Yes	2 - WD		8/18/18	MEA	60	67.1	30.8	22	1	23	24	400	416
16	First	1 - NonF	Yes	2 - WD		8/18/18	G25N	60	67.1	30.8	15	0	15	16	266	283																															3
17	First	1 - NonF	No	1 - Dry Home	1 - Living Room	8/11/18	MEA	60	69.6	31.6	6	0	6	6	100	100															2
17	First	1 - NonF	No	1 - Dry Home	1 - Living Room	8/11/18	G25N	60	69.6	31.6	4	0	4	4	66	66	1				3
17	First	1 - NonF	No	1 - Dry Home	2 - Kitchen	8/11/18	MEA	60	69	31.9	10	0	10	10	166	166								1
17	First	1 - NonF	No	1 - Dry Home	2 - Kitchen	8/11/18	G25N	60	69	31.9	6	0	6	6	100	100	3				1
17	First	1 - NonF	No	1 - Dry Home	4 - Main Bedroom	8/11/18	MEA	60	70.8	32	5	5	10	10	166	166	2							2						5
17	First	1 - NonF	No	1 - Dry Home	4 - Main Bedroom	8/11/18	G25N	60	70.8	32	7	0	7	7	116	116	3
17	First	1 - NonF	No	1 - Dry Home	3 - Bathroom	8/11/18	MEA	60	71	31.6	14	0	14	14	233	233	4							5
17	First	1 - NonF	No	1 - Dry Home	3 - Bathroom	8/11/18	G25N	60	71	31.6	2	0	2	2	33	33
17	First	1 - NonF	Yes	1 - Dry Home		8/11/18	MEA	60	64	31.8	12	2	14	14	233	233														2
17	First	1 - NonF	Yes	1 - Dry Home		8/11/18	G25N	60	64	31.8	7	0	7	7	116	116	4					1
18	First	1 - NonF	No	1 - Dry Home	1 - Living Room	8/4/18	MEA	60	61	32.7	6	0	6	6	100	100						1		3
18	First	1 - NonF	No	1 - Dry Home	1 - Living Room	8/4/18	G25N	60	61	32.7	11	0	11	11	183	183	1				2
18	First	1 - NonF	No	1 - Dry Home	2 - Kitchen	8/4/18	MEA	60	63.9	32.2	4	0	4	4	66	66	1							1
18	First	1 - NonF	No	1 - Dry Home	2 - Kitchen	8/4/18	G25N	60	63.9	32.2	12	0	12	12	200	200	1					10
18	First	1 - NonF	No	1 - Dry Home	4 - Main Bedroom	8/4/18	MEA	60	64.1	31.7	11	1	12	12	200	200	3					1	5							1
18	First	1 - NonF	No	1 - Dry Home	4 - Main Bedroom	8/4/18	G25N	60	64.1	31.7	9	0	9	9	150	150	2					5
18	First	1 - NonF	No	1 - Dry Home	3 - Bathroom	8/4/18	MEA	60	64.3	31.3	5	0	5	5	83	83						4
18	First	1 - NonF	No	1 - Dry Home	3 - Bathroom	8/4/18	G25N	60	64.3	31.3	6	0	6	6	100	100						3
18	First	1 - NonF	Yes	1 - Dry Home		8/4/18	MEA	60	65.7	35.1	6	0	6	6	100	100	2					1
18	First	1 - NonF	Yes	1 - Dry Home		8/4/18	G25N	60	65.7	35.1	3	0	3	3	50	50	1
25	First	2 - Flooded	No	2 - WD	1 - Living Room	9/1/18	MEA	60	66	30.4	188	3	191	446	7433	8800						5								3
25	First	2 - Flooded	No	2 - WD	1 - Living Room	9/1/18	G25N	60	66	30.4	200	0	201	200	8800	8800	2				30	181
25	First	2 - Flooded	No	2 - WD	2 - Kitchen	9/1/18	MEA	60	67.5	30.5	100	0	100	133	2216	3400	1				6	10
25	First	2 - Flooded	No	2 - WD	2 - Kitchen	9/1/18	G25N	60	67.5	30.5	113	0	113	159	2650	4700	2				20	88
25	First	2 - Flooded	No	2 - WD	4 - Main Bedroom	9/1/18	MEA	60	70	30.5	100	0	100	133	2216	3400					10
25	First	2 - Flooded	No	2 - WD	4 - Main Bedroom	9/1/18	G25N	60	70	30.5	151	0	151	255	4250	8800	1				20	110
25	First	2 - Flooded	No	2 - WD	3 - Bathroom	9/1/18	MEA	60	66.7	30.5	200	0	200	200	8800	8800	3				17
25	First	2 - Flooded	No	2 - WD	3 - Bathroom	9/1/18	G25N	60	66.7	30.5	200	0	201	200	8800	8800					40	155
25	First	2 - Flooded	Yes	2 - WD		9/1/18	MEA	60	65.2	30.8	200	0	201	200	8800	8800
25	First	2 - Flooded	Yes	2 - WD		9/1/18	G25N	60	65.2	30.8	200	0	201	200	8800	8800	1				140	150
25	First	2 - Flooded	No	2 - WD	5 - Add'l Bedroom	9/1/18	MEA	60	70	30.5	90	1	91	117	1950	2783	20				15									1
25	First	2 - Flooded	No	2 - WD	5 - Add'l Bedroom	9/1/18	G25N	60	70	30.5	147	0	147	243	4050	8800					20	107
26	First	2 - Flooded	No	2 - WD	1 - Living Room	8/4/18	MEA	60	64.7	24	10	0	10	10	166	166	1					1	2
26	First	2 - Flooded	No	2 - WD	1 - Living Room	8/4/18	G25N	60	64.7	24	14	0	14	14	233	233	1				1										2					3
26	First	2 - Flooded	No	2 - WD	2 - Kitchen	8/4/18	MEA	60	65.6	23.6	12	1	13	13	216	216	1					6								1
26	First	2 - Flooded	No	2 - WD	2 - Kitchen	8/4/18	G25N	60	65.6	23.6	12	0	12	12	200	200	1					9
26	First	2 - Flooded	No	2 - WD	4 - Main Bedroom	8/4/18	MEA	60	64.5	24	11	0	11	11	183	183	1
26	First	2 - Flooded	No	2 - WD	4 - Main Bedroom	8/4/18	G25N	60	64.5	24	8	0	8	8	133	133						4
26	First	2 - Flooded	No	2 - WD	3 - Bathroom	8/4/18	MEA	60	67.4	24.8	8	0	8	8	133	133							1	2
26	First	2 - Flooded	No	2 - WD	3 - Bathroom	8/4/18	G25N	60	67.4	24.8	14	0	14	14	233	233	3					4
26	First	2 - Flooded	Yes	2 - WD		8/4/18	MEA	60	63	24.4	14	0	14	14	233	233
26	First	2 - Flooded	Yes	2 - WD		8/4/18	G25N	60	63	24.4	19	0	19	20	333	350	1				1	9
27	First	2 - Flooded	No	3 - Flooded	1 - Living Room	8/4/18	MEA	60	65.2	24	11	3	14	14	233	233	1																															2
27	First	2 - Flooded	No	3 - Flooded	1 - Living Room	8/4/18	G25N	60	65.2	24	37	0	37	41	683	750	24				1	1
27	First	2 - Flooded	No	3 - Flooded	2 - Kitchen	8/4/18	MEA	60	62.8	24	9	0	9	9	150	150	2				1
27	First	2 - Flooded	No	3 - Flooded	2 - Kitchen	8/4/18	G25N	60	62.8	24	22	0	22	23	383	400	7					3									1					2
27	First	2 - Flooded	No	3 - Flooded	4 - Main Bedroom	8/4/18	MEA	60	61.5	19.5	8	0	8	8	133	133					1
27	First	2 - Flooded	No	3 - Flooded	4 - Main Bedroom	8/4/18	G25N	60	61.5	19.5	26	0	26	28	466	500	20				1	2
27	First	2 - Flooded	No	3 - Flooded	3 - Bathroom	8/4/18	MEA	60	64.2	24.4	13	0	13	13	216	216	10				3
27	First	2 - Flooded	No	3 - Flooded	3 - Bathroom	8/4/18	G25N	60	64.2	24.4	16	0	16	17	283	300	3					2
27	First	2 - Flooded	Yes	3 - Flooded		8/4/18	MEA	60	60.6	25.2	10	1	11	11	183	183							2							1
27	First	2 - Flooded	Yes	3 - Flooded		8/4/18	G25N	60	60.6	25.2	16	0	16	17	283	300	5				5	1
28	First	1 - NonF	No	1 - Dry Home	1 - Living Room	8/11/18	MEA	60	66	31.8	4	1	5	5	83	83														1
28	First	1 - NonF	No	1 - Dry Home	1 - Living Room	8/11/18	G25N	60	66	31.8	5	0	5	5	83	83
28	First	1 - NonF	No	1 - Dry Home	2 - Kitchen	8/11/18	MEA	60	65.2	31.7	9	0	9	9	150	150					2	2		1
28	First	1 - NonF	No	1 - Dry Home	2 - Kitchen	8/11/18	G25N	60	65.2	31.7	5	0	5	5	83	83					2	1
28	First	1 - NonF	No	1 - Dry Home	4 - Main Bedroom	8/11/18	MEA	60	64.8	32	10	1	11	11	183	183					1		5							1
28	First	1 - NonF	No	1 - Dry Home	4 - Main Bedroom	8/11/18	G25N	60	64.8	32	9	0	9	9	150	150	4				3
28	First	1 - NonF	No	1 - Dry Home	3 - Bathroom	8/11/18	MEA	60	66.2	31.4	4	1	5	5	83	83														1
28	First	1 - NonF	No	1 - Dry Home	3 - Bathroom	8/11/18	G25N	60	66.2	31.4	1	0	1	1	16	16						1
28	First	1 - NonF	Yes	1 - Dry Home		8/11/18	MEA	60	66	31.3	5	1	6	6	100	100					2	2
28	First	1 - NonF	Yes	1 - Dry Home		8/11/18	G25N	60	66	31.3	8	0	8	8	133	133	1				2
28	First	1 - NonF	No	1 - Dry Home	4 - Main Bedroom	8/11/18	MEA	60
28	First	1 - NonF	No	1 - Dry Home	4 - Main Bedroom	8/11/18	G25N	60			9	0	9	9	150	150	4				1
29	First	1 - NonF	No	1 - Dry Home	1 - Living Room	8/18/18	MEA	60	74.4	29.2	49	0	49	55	916	1050					14		2
29	First	1 - NonF	No	1 - Dry Home	1 - Living Room	8/18/18	G25N	60	74.4	29.2	45	0	45	50	833	950					35
29	First	1 - NonF	No	1 - Dry Home	2 - Kitchen	8/18/18	MEA	60	73.1	29.6	32	0	32	35	583	633					16
29	First	1 - NonF	No	1 - Dry Home	2 - Kitchen	8/18/18	G25N	60	73.1	29.6	32	0	32	35	583	633					28
29	First	1 - NonF	No	1 - Dry Home	4 - Main Bedroom	8/18/18	MEA	60	73.5	29.8	30	0	30	32	533	583					5	1	1
29	First	1 - NonF	No	1 - Dry Home	4 - Main Bedroom	8/18/18	G25N	60	73.5	29.8	22	1	23	24	400	416	1				7
29	First	1 - NonF	No	1 - Dry Home	3 - Bathroom	8/18/18	MEA	60	72.3	29.9	7	0	7	7	116	116
29	First	1 - NonF	No	1 - Dry Home	3 - Bathroom	8/18/18	G25N	60	72.3	29.9	22	0	22	23	383	400	14				7
29	First	1 - NonF	Yes	1 - Dry Home		8/18/18	MEA	60	71.3	29.8	24	0	24	25	416	450							3
29	First	1 - NonF	Yes	1 - Dry Home		8/18/18	G25N	60	71.3	29.8	21	0	21	22	366	383	3				17
30	First	2 - Flooded	No	3 - Flooded	1 - Living Room	8/11/18	MEA	60	67.4	22.6	13	1	14	14	233	233	1					4								1
30	First	2 - Flooded	No	3 - Flooded	1 - Living Room	8/11/18	G25N	60	67.4	22.6	10	0	10	10	166	166	6					1
30	First	2 - Flooded	No	3 - Flooded	2 - Kitchen	8/11/18	MEA	60	70.4	23.9	10	0	10	10	166	166	2
30	First	2 - Flooded	No	3 - Flooded	2 - Kitchen	8/11/18	G25N	60	70.4	23.9	6	0	6	6	100	100	2					2
30	First	2 - Flooded	No	3 - Flooded	4 - Main Bedroom	8/11/18	MEA	60	75.7	21.7	8	0	8	8	133	133						2
30	First	2 - Flooded	No	3 - Flooded	4 - Main Bedroom	8/11/18	G25N	60	75.7	21.7	9	0	9	9	150	150	2					3
30	First	2 - Flooded	No	3 - Flooded	3 - Bathroom	8/11/18	MEA	60	75.6	21.4	32	0	32	35	583	633						4		23
30	First	2 - Flooded	No	3 - Flooded	3 - Bathroom	8/11/18	G25N	60	75.6	21.4	35	0	35	38	633	700	34
30	First	2 - Flooded	Yes	3 - Flooded		8/11/18	MEA	60	75	28.6	16	0	16	17	283	300	2				1	2
30	First	2 - Flooded	Yes	3 - Flooded		8/11/18	G25N	60	75	28.6	27	2	29	31	516	550	3				3	11								2
31	First	2 - Flooded	No	2 - WD	1 - Living Room	8/11/18	MEA	60	61.5	21	13	1	14	14	233	233														1
31	First	2 - Flooded	No	2 - WD	1 - Living Room	8/11/18	G25N	60	61.5	21	9	0	9	9	150	150	2				3	3
31	First	2 - Flooded	No	2 - WD	2 - Kitchen	8/11/18	MEA	60	61.1	21.7	24	3	27	29	483	516	6							16						3
31	First	2 - Flooded	No	2 - WD	2 - Kitchen	8/11/18	G25N	60	61.1	21.7	22	0	22	23	383	400	15																			1
31	First	2 - Flooded	No	2 - WD	4 - Main Bedroom	8/11/18	MEA	60	61.4	21.3	3	0	3	3	50	50								2
31	First	2 - Flooded	No	2 - WD	4 - Main Bedroom	8/11/18	G25N	60	61.4	21.3	22	0	22	23	383	400	19				3
31	First	2 - Flooded	No	2 - WD	3 - Bathroom	8/11/18	MEA	60	60.9	21.7	18	1	19	20	333	350	2					9								1
31	First	2 - Flooded	No	2 - WD	3 - Bathroom	8/11/18	G25N	60	60.9	21.7	14	0	14	14	233	233		9			2	2																								1
31	First	2 - Flooded	Yes	2 - WD		8/11/18	MEA	60	61.7	22.9	23	3	26	28	466	500	5							13						3
31	First	2 - Flooded	Yes	2 - WD		8/11/18	G25N	60	61.7	22.9	26	7	33	36	600	650	25													7
32	First	1 - NonF	No	2 - WD	1 - Living Room	8/11/18	MEA	60	70.3	30.3	20	1	21	22	366	383	5					2	5							1
32	First	1 - NonF	No	2 - WD	1 - Living Room	8/11/18	G25N	60	70.3	30.3	24	0	24	25	416	450	18					5
32	First	1 - NonF	No	2 - WD	2 - Kitchen	8/11/18	MEA	60	71.7	30.4	9	0	9	9	150	150	5				2	2
32	First	1 - NonF	No	2 - WD	2 - Kitchen	8/11/18	G25N	60	71.7	30.4	8	0	8	8	133	133						7
32	First	1 - NonF	No	2 - WD	4 - Main Bedroom	8/11/18	MEA	60	61.2	33.2	13	1	14	14	233	233	2				3	4								1
32	First	1 - NonF	No	2 - WD	4 - Main Bedroom	8/11/18	G25N	60	61.2	33.2	55	0	55	63	1050	1233	5					40
32	First	1 - NonF	No	2 - WD	3 - Bathroom	8/11/18	MEA	60	62.8	32.3	26	0	26	28	466	500	23					1		1
32	First	1 - NonF	No	2 - WD	3 - Bathroom	8/11/18	G25N	60	62.8	32.3	60	0	60	70	1,166	1400	49					7
32	First	1 - NonF	Yes	2 - WD		8/11/18	MEA	60	64.2	32	17	1	18	19	316	333	2				3									1
32	First	1 - NonF	Yes	2 - WD		8/11/18	G25N	60	64.2	32	14	0	14	14	233	233	14
33	First	2 - Flooded	No	3 - Flooded	4 - Main Bedroom	8/18/18	G25N	60	78.8	26.5							20				26
33	First	2 - Flooded	No	3 - Flooded	1 - Living Room	8/18/18	MEA	60	71.6	30.3	80	0	80	99	1650	2200	3				30
33	First	2 - Flooded	No	3 - Flooded	1 - Living Room	8/18/18	G25N	60	71.6	30.3	66	1	67	80	1333	1650
33	First	2 - Flooded	No	3 - Flooded	2 - Kitchen	8/18/18	MEA	60	75.5	29.2	76	0	76	93	1550	2016	2				22		1
33	First	2 - Flooded	No	3 - Flooded	2 - Kitchen	8/18/18	G25N	60	75.5	29.2	57	0	57	66	1110	1300	14				28
33	First	2 - Flooded	No	3 - Flooded	4 - Main Bedroom	8/18/18	MEA	60	78.8	26.5	70	0	70	84	1400	1776	58				12
33	First	2 - Flooded	No	3 - Flooded	3 - Bathroom	8/18/18	MEA	60	74.4	29.3	71	0	71	86	1433	1816					12
33	First	2 - Flooded	No	3 - Flooded	3 - Bathroom	8/18/18	G25N	60	74.4	29.3	45	0	45	50	833	950	8				6
33	First	2 - Flooded	Yes	3 - Flooded		8/18/18	MEA	60	72.2	29.4	35	0	35	38	633	700	6				8
33	First	2 - Flooded	Yes	3 - Flooded		8/18/18	G25N	60	72.2	29.4	79	0	79	98	1633	2166	8				28
35	First	2 - Flooded	No	2 - WD	6 - Living Room - Kitchen	8/18/18	MEA	60	66	31.5	42	1	43	48	800	900					14	2
35	First	2 - Flooded	No	2 - WD	6 - Living Room - Kitchen	8/18/18	G25N	60	66	31.5	29	0	29	31	516	550	6				11	2
35	First	2 - Flooded	No	2 - WD	4 - Main Bedroom	8/18/18	MEA	60	67.9	31.4	73	0	73	89	1483	1900	1				20
35	First	2 - Flooded	No	2 - WD	4 - Main Bedroom	8/18/18	G25N	60	67.9	31.4	46	0	46	52	866	983	3				6
35	First	2 - Flooded	No	2 - WD	3 - Bathroom	8/18/18	MEA	60	66.5	31.7	11	0	11	11	183	183
35	First	2 - Flooded	No	2 - WD	3 - Bathroom	8/18/18	G25N	60	66.5	31.7	41	1	42	47	783	883					15
35	First	2 - Flooded	Yes	2 - WD		8/18/18	MEA	60	68	31	57	0	57	66	1110	1300	1				20
35	First	2 - Flooded	Yes	2 - WD		8/18/18	G25N	60	68	31	67	0	67	80	1333	1650					25
36	First	2 - Flooded	No	1 - Dry Home	1 - Living Room	8/18/18	MEA	60	71.3	29.9	65	1	66	78	1300	1600
36	First	2 - Flooded	No	1 - Dry Home	1 - Living Room	8/18/18	G25N	60	71.3	29.9	76	2	78	96	1600	2100
36	First	2 - Flooded	No	1 - Dry Home	2 - Kitchen	8/18/18	MEA	60	71.7	29.9	43	0	43	48	800	900
36	First	2 - Flooded	No	1 - Dry Home	2 - Kitchen	8/18/18	G25N	60	71.7	29.9	61	1	62	73	1216	1483
36	First	2 - Flooded	No	1 - Dry Home	4 - Main Bedroom	8/18/18	MEA	60	64.1	29.4	32	0	32	35	583	633					4
36	First	2 - Flooded	No	1 - Dry Home	4 - Main Bedroom	8/18/18	G25N	60	64.1	29.4	29	1	30	32	533	583
36	First	2 - Flooded	No	1 - Dry Home	3 - Bathroom	8/18/18	MEA	60	72.3	29.5	84	1	85	107	1783	2450					17	12
36	First	2 - Flooded	No	1 - Dry Home	3 - Bathroom	8/18/18	G25N	60	72.3	29.5	92	1	93	121	2016	2933	7					24
36	First	2 - Flooded	Yes	1 - Dry Home		8/18/18	MEA	60	67.6	31.2	36	0	36	39	650	716	1
36	First	2 - Flooded	Yes	1 - Dry Home		8/18/18	G25N	60	67.6	31.2	55	0	55	63	1050	1233					6	9
37	First	1 - NonF	No	1 - Dry Home	1 - Living Room	9/1/18	MEA	60	63	32.2	20	0	20	21	350	366	2				2
37	First	1 - NonF	No	1 - Dry Home	1 - Living Room	9/1/18	G25N	60	63	32.2	7	0	7	7	116	116
37	First	1 - NonF	No	1 - Dry Home	2 - Kitchen	9/1/18	MEA	60	68.8	31.1	15	0	15	16	266	283	5				1
37	First	1 - NonF	No	1 - Dry Home	2 - Kitchen	9/1/18	G25N	60	68.8	31.1	37	0	37	41	683	750	11				6
37	First	1 - NonF	No	1 - Dry Home	4 - Main Bedroom	9/1/18	MEA	60	70.3	29.4	18	0	18	19	316	333	6
37	First	1 - NonF	No	1 - Dry Home	4 - Main Bedroom	9/1/18	G25N	60	70.3	29.4	39	0	39	43	716	800					9	6
37	First	1 - NonF	No	1 - Dry Home	3 - Bathroom	9/1/18	MEA	60	71.1	29.9	28	0	28	30	500	533	8				2
37	First	1 - NonF	No	1 - Dry Home	3 - Bathroom	9/1/18	G25N	60	71.1	29.9	43	0	43	48	800	900					10	10
37	First	1 - NonF	Yes	1 - Dry Home		9/1/18	MEA	60	69	30.2	24	1	25	27	450	483	1				5	2	1							1
37	First	1 - NonF	Yes	1 - Dry Home		9/1/18	G25N	60	69	30.2	21	1	22	23	383	400	5			4										1
38	First	1 - NonF	No	1 - Dry Home	4 - Main Bedroom	9/1/18	G25N	60	68.2	23.6	7	0	7	7	116	116	1					1
38	First	1 - NonF	No	1 - Dry Home	3 - Bathroom	9/1/18	MEA	60	69.3	30.5
38	First	1 - NonF	No	1 - Dry Home	1 - Living Room	9/1/18	MEA	60	68.1	30.1	25	2	27	29	483	516					5	8								2
38	First	1 - NonF	No	1 - Dry Home	1 - Living Room	9/1/18	G25N	60	68.1	30.1	21	0	21	22	366	383	2				1	18
38	First	1 - NonF	No	1 - Dry Home	2 - Kitchen	9/1/18	MEA	60	67.9	30.3	14	0	14	14	233	233	14
38	First	1 - NonF	No	1 - Dry Home	2 - Kitchen	9/1/18	G25N	60	67.9	30.3	17	0	17	18	300	316	16
38	First	1 - NonF	No	1 - Dry Home	4 - Main Bedroom	9/1/18	MEA	60	68.2	23.6	13	0	13	13	216	216					5
38	First	1 - NonF	No	1 - Dry Home	3 - Bathroom	9/1/18	G25N	60	69.3	30.5	15	1	16	17	283	300
38	First	1 - NonF	Yes	1 - Dry Home		9/1/18	MEA	60	67.1	23.8	7	1	8	8	133	133	3				2									1
38	First	1 - NonF	Yes	1 - Dry Home		9/1/18	G25N	60	67.1	23.8	4	0	4	4	66	66	1				2	1
39	First	2 - Flooded	No	3 - Flooded	1 - Living Room	8/25/18	MEA	60	66.8	29.5	16	0	16	17	283	300	1				10
39	First	2 - Flooded	No	3 - Flooded	1 - Living Room	8/25/18	G25N	60	66.8	29.5	19	0	19	20	333	350															1
39	First	2 - Flooded	No	3 - Flooded	2 - Kitchen	8/25/18	MEA	60	66.3	30.2	18	0	18	19	316	333	2				8
39	First	2 - Flooded	No	3 - Flooded	2 - Kitchen	8/25/18	G25N	60	66.3	30.2	14	0	14	14	233	233	1																			2
39	First	2 - Flooded	No	3 - Flooded	4 - Main Bedroom	8/25/18	MEA	60	64.2	29.6	35	0	35	38	633	700					11		1
39	First	2 - Flooded	No	3 - Flooded	4 - Main Bedroom	8/25/18	G25N	60	64.2	29.6	37	0	37	41	683	750	3				2	6
39	First	2 - Flooded	No	3 - Flooded	3 - Bathroom	8/25/18	MEA	60	68	30.2	23	0	23	24	400	416					10															2
39	First	2 - Flooded	No	3 - Flooded	3 - Bathroom	8/25/18	G25N	60	68	30.2	34	0	34	37	616	683						2
39	First	2 - Flooded	Yes	3 - Flooded		8/25/18	MEA	60	67.5	30.1	51	0	51	58	966	1116
39	First	2 - Flooded	Yes	3 - Flooded		8/25/18	G25N	60	67.5	30.1	30	0	30	32	533	583	7
40	First	1 - NonF	No	2 - WD	1 - Living Room	8/25/18	MEA	60	73.3	29.1	54	0	54	62	1033	1216	17				12		2													10
40	First	1 - NonF	No	2 - WD	1 - Living Room	8/25/18	G25N	60	73.3	29.1	60	0	60	70	1166	1400	9				12	3																								3
40	First	1 - NonF	No	2 - WD	2 - Kitchen	8/25/18	MEA	60	71.4	28.9	27	0	27	29	483	516					10		5
40	First	1 - NonF	No	2 - WD	2 - Kitchen	8/25/18	G25N	60	71.4	28.9	42	0	42	47	783	883	8				7	2
40	First	1 - NonF	No	2 - WD	4 - Main Bedroom	8/25/18	MEA	60	69.5	29.3	39	0	39	43	716	800	7				6	3	5
40	First	1 - NonF	No	2 - WD	4 - Main Bedroom	8/25/18	G25N	60	69.5	29.3	45	0	45	50	833	950	5				3	11
40	First	1 - NonF	No	2 - WD	3 - Bathroom	8/25/18	MEA	60	68.5	29.1	48	0	48	54	900	1033	6				5															7
40	First	1 - NonF	No	2 - WD	3 - Bathroom	8/25/18	G25N	60	68.5	29.1	26	0	26	28	466	500	11
40	First	1 - NonF	Yes	2 - WD		8/25/18	MEA	60	68.4	29.7	40	0	40	44	2216	3400	2				20		5
40	First	1 - NonF	Yes	2 - WD		8/25/18	G25N	60	68.4	29.7	35	0	35	38	633	700	9				10	1
41	First	2 - Flooded	No	3 - Flooded	1 - Living Room	8/25/18	MEA	60	62.3	31.8	40	0	40	44	733	816	4				8		1
41	First	2 - Flooded	No	3 - Flooded	1 - Living Room	8/25/18	G25N	60	62.3	31.8	39	0	39	43	716	800	15
41	First	2 - Flooded	No	3 - Flooded	2 - Kitchen	8/25/18	MEA	60	63.4	31.6	40	0	40	44	733	816							2
41	First	2 - Flooded	No	3 - Flooded	2 - Kitchen	8/25/18	G25N	60	63.4	31.6	57	0	57	66	1100	1300	11																														1
41	First	2 - Flooded	No	3 - Flooded	4 - Main Bedroom	8/25/18	MEA	60	63.8	31.4	28	0	28	30	500	533
41	First	2 - Flooded	No	3 - Flooded	4 - Main Bedroom	8/25/18	G25N	60	63.8	31.4	38	0	38	42	700	783	2					5
41	First	2 - Flooded	No	3 - Flooded	3 - Bathroom	8/25/18	MEA	60	65.8	30.9	40	0	40	44	733	816					4		1													8
41	First	2 - Flooded	No	3 - Flooded	3 - Bathroom	8/25/18	G25N	60	65.8	30.9	26	0	26	28	466	500	11				10	2
41	First	2 - Flooded	Yes	3 - Flooded		8/25/18	MEA	60	60.1	32.4	36	0	36	39	650	716	8
41	First	2 - Flooded	Yes	3 - Flooded		8/25/18	G25N	60	60.1	32.4	31	0	31	33	550	600	1					2
42	First	1 - NonF	No	2 - WD	1 - Living Room	9/8/18	MEA	60	63.4	27	33	4	37	41	683	750	5				10	4								4
42	First	1 - NonF	No	2 - WD	1 - Living Room	9/8/18	G25N	60	63.4	27	43	0	43	48	800	900	6				12	4
42	First	1 - NonF	No	2 - WD	2 - Kitchen	9/8/18	MEA	60	62.3	26.3	43	7	50	57	950	1100	3				8	3								7						3
42	First	1 - NonF	No	2 - WD	2 - Kitchen	9/8/18	G25N	60	62.3	26.3	29	0	29	31	516	550	3				6	10																								1
42	First	1 - NonF	No	2 - WD	4 - Main Bedroom	9/8/18	MEA	60	62	26.1	46	5	51	58	966	1116					16		2		10					5						4
42	First	1 - NonF	No	2 - WD	4 - Main Bedroom	9/8/18	G25N	60	62	26.1	52	0	52	59	983	1150	24				20	2
42	First	1 - NonF	No	2 - WD	3 - Bathroom	9/8/18	MEA	60	63.1	27	52	0	52	59	983	1150	4				21	1
42	First	1 - NonF	No	2 - WD	3 - Bathroom	9/8/18	G25N	60	63.1	27	32	1	33	36	600	650	8				12	3								1						1
42	First	1 - NonF	Yes	2 - WD		9/8/18	MEA	60	59.5	33.9	20	3	23	24	400	416	5					1								3
42	First	1 - NonF	Yes	2 - WD		9/8/18	G25N	60	59.5	33.9	31	0	31	33	550	600	1				1														1												1
43	First	1 - NonF	No	1 - Dry Home	6 - Living Room - Kitchen	8/25/18	MEA	60	60.3	32.8	16	0	16	17	283	300
43	First	1 - NonF	No	1 - Dry Home	6 - Living Room - Kitchen	8/25/18	G25N	60	60.3	32.8	37	0	37	41	683	750	6				1	1
43	First	1 - NonF	No	1 - Dry Home	4 - Main Bedroom	8/25/18	MEA	60	58	32.1	44	0	44	49	816	916	3				3			3
43	First	1 - NonF	No	1 - Dry Home	4 - Main Bedroom	8/25/18	G25N	60	58	32.1	51	2	53	61	1016	1183	8					2								2
43	First	1 - NonF	No	1 - Dry Home	3 - Bathroom	8/25/18	MEA	60	61.8	31.6	46	0	46	52	866	983	4					1	1
43	First	1 - NonF	No	1 - Dry Home	3 - Bathroom	8/25/18	G25N	60	61.8	31.6	35	2	37	41	683	750	8					4								2
43	First	1 - NonF	Yes	1 - Dry Home		8/25/18	MEA	60	59.8	31.6	26	0	26	28	466	500							1																									1
43	First	1 - NonF	Yes	1 - Dry Home		8/25/18	G25N	60	59.8	31.6	28	1	29	31	516	550	6					3								1
44	First	1 - NonF	No	1 - Dry Home	6 - Living Room - Kitchen	8/25/18	MEA	60	58.2	32.4	23	0	23	24	400	416
44	First	1 - NonF	No	1 - Dry Home	6 - Living Room - Kitchen	8/25/18	G25N	60	58.2	32.4	113	0	113	159	2650	4700	24					46
44	First	1 - NonF	No	1 - Dry Home	4 - Main Bedroom	8/25/18	MEA	60	59.6	33.6	13	0	13	13	216	216
44	First	1 - NonF	No	1 - Dry Home	4 - Main Bedroom	8/25/18	G25N	60	59.6	33.6	27	0	27	29	483	516	2				2	1
44	First	1 - NonF	No	1 - Dry Home	3 - Bathroom	8/25/18	MEA	60	57.6	33	34	0	34	37	616	683	4						1													1
44	First	1 - NonF	No	1 - Dry Home	3 - Bathroom	8/25/18	G25N	60	57.6	33	60	0	60	70	1166	1400	7				10	1
44	First	1 - NonF	Yes	1 - Dry Home		8/25/18	MEA	60	59.8	31.6	9	0	9	9	150	150	1
44	First	1 - NonF	Yes	1 - Dry Home		8/25/18	G25N	60	59.8	31.6	19	0	19	20	333	350	3					5								3
45	First	1 - NonF	No	1 - Dry Home	1 - Living Room	8/25/18	MEA	60	57	34.5	47	0	47	53	833	1016	3				10												1
45	First	1 - NonF	No	1 - Dry Home	1 - Living Room	8/25/18	G25N	60	57	34.5	53	0	53	61	1016	1183
45	First	1 - NonF	No	1 - Dry Home	2 - Kitchen	8/25/18	MEA	60	58	33.9	25	0	25	27	450	483	4
45	First	1 - NonF	No	1 - Dry Home	2 - Kitchen	8/25/18	G25N	60	58	33.9	46	2	48	54	900	1033	20				17	4								2
45	First	1 - NonF	No	1 - Dry Home	4 - Main Bedroom	8/25/18	MEA	60	57.5	33.8	32	0	32	35	583	633	1
45	First	1 - NonF	No	1 - Dry Home	4 - Main Bedroom	8/25/18	G25N	60	57.5	33.8	70	11	81	101	1683	2250	25				15	6								11
45	First	1 - NonF	No	1 - Dry Home	3 - Bathroom	8/25/18	MEA	60	59.1	33.6	23	0	23	24	400	416	4					1
45	First	1 - NonF	No	1 - Dry Home	3 - Bathroom	8/25/18	G25N	60	59.1	33.6	40	0	40	44	733	816	19					6
45	First	1 - NonF	Yes	1 - Dry Home		8/25/18	MEA	60	58.9	33.8	28	0	28	30	500	533	2
45	First	1 - NonF	Yes	1 - Dry Home		8/25/18	G25N	60	58.9	33.8	47	0	47	53	883	1016	27					8
46	First	1 - NonF	No	2 - WD	1 - Living Room	8/25/18	MEA	60	55.1	33	27	0	27	29	483	516	6							3
46	First	1 - NonF	No	2 - WD	1 - Living Room	8/25/18	G25N	60	55.1	33	23	0	23	24	400	416	10
46	First	1 - NonF	No	2 - WD	2 - Kitchen	8/25/18	MEA	60	59.4	32.4	16	0	16	17	283	300						1
46	First	1 - NonF	No	2 - WD	2 - Kitchen	8/25/18	G25N	60	59.4	32.4	18	1	19	20	333	350	5				4	1								1						1
46	First	1 - NonF	No	2 - WD	4 - Main Bedroom	8/25/18	MEA	60	58.1	31.5	7	0	7	7	116	116	2				1															1
46	First	1 - NonF	No	2 - WD	4 - Main Bedroom	8/25/18	G25N	60	58.1	31.5	12	0	12	12	200	200	3
46	First	1 - NonF	No	2 - WD	3 - Bathroom	8/25/18	MEA	60	59	30.9	9	0	9	9	150	150	2
46	First	1 - NonF	No	2 - WD	3 - Bathroom	8/25/18	G25N	60	59	30.9	45	1	46	52	866	983								8						1
46	First	1 - NonF	Yes	2 - WD		8/25/18	MEA	60	58	31.9	14	0	14	14	233	233	4					2
46	First	1 - NonF	Yes	2 - WD		8/25/18	G25N	60	58	31.9	11	2	11	13	216	216	2													2																1
47	First	2 - Flooded	No	2 - WD	1 - Living Room	9/1/18	MEA	60	66.7	30.6	13	1	14	14	233	233					8
47	First	2 - Flooded	No	2 - WD	1 - Living Room	9/1/18	G25N	60	66.7	30.6	46	0	46	52	866	983					9	4
47	First	2 - Flooded	No	2 - WD	2 - Kitchen	9/1/18	MEA	60	63.6	30.8	24	0	24	25	416	450	5
47	First	2 - Flooded	No	2 - WD	2 - Kitchen	9/1/18	G25N	60	63.6	30.8	20	1	21	22	366	383	4				4	1
47	First	2 - Flooded	No	2 - WD	4 - Main Bedroom	9/1/18	MEA	60	66.2	30.4	21	2	23	24	400	416	1				8
47	First	2 - Flooded	No	2 - WD	4 - Main Bedroom	9/1/18	G25N	60	66.2	30.4	25	2	27	29	483	516	1				9	4
47	First	2 - Flooded	No	2 - WD	3 - Bathroom	9/1/18	MEA	60	66.2	30.8	18	1	19	20	333	350	1				2
47	First	2 - Flooded	No	2 - WD	3 - Bathroom	9/1/18	G25N	60	66.2	30.8	20	4	24	25	416	450					5	1																								1
47	First	2 - Flooded	Yes	2 - WD		9/1/18	MEA	60	66.4	30.6	16	0	16	17	283	300					4		2
47	First	2 - Flooded	Yes	2 - WD		9/1/18	G25N	60	66.4	30.6	14	1	15	16	266	283	1				3	3
48	First	2 - Flooded	No	2 - WD	1 - Living Room	9/1/18	MEA	60	66.8	30.8	46	1	47	53	833	1016					10	10	3
48	First	2 - Flooded	No	2 - WD	1 - Living Room	9/1/18	G25N	60	66.8	30.8	37	2	39	43	716	800	4				8	28
48	First	2 - Flooded	No	2 - WD	2 - Kitchen	9/1/18	MEA	60	68.3	30.6	15	0	15	16	266	283	4				4
48	First	2 - Flooded	No	2 - WD	2 - Kitchen	9/1/18	G25N	60	68.3	30.6	27	1	28	30	500	533	18				7
48	First	2 - Flooded	No	2 - WD	4 - Main Bedroom	9/1/18	MEA	60	66.6	31.3	14	1	15	16	266	283	1				4		1
48	First	2 - Flooded	No	2 - WD	4 - Main Bedroom	9/1/18	G25N	60	66.6	31.3	27	3	30	32	533	583						17
48	First	2 - Flooded	No	2 - WD	3 - Bathroom	9/1/18	MEA	60	69	30.5	17	0	17	18	300	316					3
48	First	2 - Flooded	No	2 - WD	3 - Bathroom	9/1/18	G25N	60	69	30.5	20	0	20	21	350	366	1				4	3
48	First	2 - Flooded	Yes	2 - WD		9/1/18	MEA	60	69.6	30.8	29	0	29	31	516	550	1				6	6
48	First	2 - Flooded	Yes	2 - WD		9/1/18	G25N	60	69.6	30.8	31	0	31	33	559	600	1				4	12																									1
49	First	2 - Flooded	No	2 - WD	1 - Living Room	8/15/18	MEA	60	68.9	23.6	91	0	91	117	1950	2783	4					1	3
49	First	2 - Flooded	No	2 - WD	1 - Living Room	8/15/18	G25N	60	68.9	23.6	33	2	35	38	633	700	5				3	2			3					2
49	First	2 - Flooded	No	2 - WD	2 - Kitchen	8/15/18	MEA	60	70.4	23.2	99	4	103	139	2316	3666						4								4																		1
49	First	2 - Flooded	No	2 - WD	2 - Kitchen	8/15/18	G25N	60	70.4	23.2	126	0	126	187	1116	6950	106				11														2	1										1
49	First	2 - Flooded	No	2 - WD	4 - Main Bedroom	8/15/18	MEA	60	73.5	24	72	2	72	87	1450	1850	13				5			27						2
49	First	2 - Flooded	No	2 - WD	4 - Main Bedroom	8/15/18	G25N	60	73.5	24	47	0	47	53	883	1016	27				13	2
49	First	2 - Flooded	No	2 - WD	3 - Bathroom	8/15/18	MEA	60	73	24	46	0	46	52	866	983	3					4
49	First	2 - Flooded	No	2 - WD	3 - Bathroom	8/15/18	G25N	60	73	24	133	0	133	204	3400	8800	127				3
49	First	2 - Flooded	Yes	2 - WD		8/15/18	MEA	60	70.5	23.6	51	3	54	62	1033	1216					10	1								3																		2
49	First	2 - Flooded	Yes	2 - WD		8/15/18	G25N	60	70.5	23.6	27	0	27	29	483	516	2				1
51	First	2 - Flooded	No	2 - WD	1 - Living Room	9/1/18	MEA	60	68.3	30.1	34	3	37	41	683	750				4										3
51	First	2 - Flooded	No	2 - WD	1 - Living Room	9/1/18	G25N	60	68.3	30.1	87	0	87	111	1850	2583	40				6	41
51	First	2 - Flooded	No	2 - WD	2 - Kitchen	9/1/18	MEA	60	69.7	30	48	3	51	58	966	1116					6	12								3
51	First	2 - Flooded	No	2 - WD	2 - Kitchen	9/1/18	G25N	60	69.7	30	65	1	66	78	1300	1600					2	61								1
51	First	2 - Flooded	No	2 - WD	4 - Main Bedroom	9/1/18	MEA	60	70.5	30.7	20	23	43	48	800	900					3									23
51	First	2 - Flooded	No	2 - WD	4 - Main Bedroom	9/1/18	G25N	60	70.5	30.7	18	0	18	19	316	333						16
51	First	2 - Flooded	No	2 - WD	3 - Bathroom	9/1/18	MEA	60	71.2	30.2	29	12	41	45	750	833					8									12
51	First	2 - Flooded	No	2 - WD	3 - Bathroom	9/1/18	G25N	60	71.2	30.2	60	3	63	74	1233	1500	4					20								3
51	First	2 - Flooded	Yes	2 - WD		9/1/18	MEA	60	67.1	30.8	28	5	33	36	600	650	1				7		1							5
51	First	2 - Flooded	Yes	2 - WD		9/1/18	G25N	60	67.1	30.8	34	5	39	43	716	800	8				10	6								5
52	First	1 - NonF	No	2 - WD	1 - Living Room	9/8/18	MEA	60	64.8	30.4	40	0	40	44	733	816
52	First	1 - NonF	No	2 - WD	1 - Living Room	9/8/18	G25N	60	64.8	30.4	32	0	32	35	583	633	19
52	First	1 - NonF	No	2 - WD	2 - Kitchen	9/8/18	MEA	60	68.1	30.1	32	0	32	35	583	633
52	First	1 - NonF	No	2 - WD	2 - Kitchen	9/8/18	G25N	60	68.1	30.1	47	0	47	53	883	1016	47
52	First	1 - NonF	No	2 - WD	4 - Main Bedroom	9/8/18	MEA	60	68.7	29.6	33	0	33	36	600	650					2			4
52	First	1 - NonF	No	2 - WD	4 - Main Bedroom	9/8/18	G25N	60	68.7	29.6	36	0	36	39	650	716	1					3
52	First	1 - NonF	No	2 - WD	3 - Bathroom	9/8/18	MEA	60	69.3	30.1	18	0	18	19	316	333
52	First	1 - NonF	No	2 - WD	3 - Bathroom	9/8/18	G25N	60	69.3	30.1	11	0	11	11	183	183	3				1
52	First	1 - NonF	Yes	2 - WD		9/8/18	MEA	60	64.6	31.1	9	0	9	9	150	150	1
52	First	1 - NonF	Yes	2 - WD		9/8/18	G25N	60	64.6	31.1	8	0	8	8	133	133	5
53	First	1 - NonF	No	2 - WD	1 - Living Room	9/8/18	MEA	60	60.9	33.6	18	1	19	20	333	350					2	1								1
53	First	1 - NonF	No	2 - WD	1 - Living Room	9/8/18	G25N	60	60.9	33.6	30	4	34	37	616	683	20													4
53	First	1 - NonF	No	2 - WD	2 - Kitchen	9/8/18	MEA	60	58.7	34	24	7	31	33	550	600					5									7
53	First	1 - NonF	No	2 - WD	2 - Kitchen	9/8/18	G25N	60	58.7	34	21	2	23	24	400	416	6					5								2
53	First	1 - NonF	No	2 - WD	4 - Main Bedroom	9/8/18	MEA	60	60.2	33.8	32	2	34	37	616	683					8									2
53	First	1 - NonF	No	2 - WD	4 - Main Bedroom	9/8/18	G25N	60	60.2	33.8	42	2	44	49	816	916	5				10	6								2
53	First	1 - NonF	No	2 - WD	3 - Bathroom	9/8/18	MEA	60	62.1	33.6	47	4	51	58	966	1116	1				4									4						5
53	First	1 - NonF	No	2 - WD	3 - Bathroom	9/8/18	G25N	60	62.1	33.6	54	0	54	62	1033	1216	34				8
53	First	1 - NonF	Yes	2 - WD		9/8/18	MEA	60	65.6	33.6	19	0	19	20	333	350					2
53	First	1 - NonF	Yes	2 - WD		9/8/18	G25N	60	65.6	33.6	18	2	20	21	350	366	4					7								2
54	First	1 - NonF	No	2 - WD	1 - Living Room	9/8/18	MEA	60	63.1	26.5	11	0	11	11	183	183	7
54	First	1 - NonF	No	2 - WD	1 - Living Room	9/8/18	G25N	60	63.1	26.5	11	3	14	14	233	233	5					5								3
54	First	1 - NonF	No	2 - WD	2 - Kitchen	9/8/18	MEA	60	63.5	26.8	22	0	22	23	383	400
54	First	1 - NonF	No	2 - WD	2 - Kitchen	9/8/18	G25N	60	63.5	26.8	5	0	5	5	83	83	2					3
54	First	1 - NonF	No	2 - WD	4 - Main Bedroom	9/8/18	MEA	60	65.2	26.2	24	0	24	25	416	450	10				2	1
54	First	1 - NonF	No	2 - WD	4 - Main Bedroom	9/8/18	G25N	60	65.2	26.2	17	0	17	18	300	316	6					7													3												1
54	First	1 - NonF	No	2 - WD	3 - Bathroom	9/8/18	MEA	60	64.3	25.8	20	0	20	21	350	366					5		11
54	First	1 - NonF	No	2 - WD	3 - Bathroom	9/8/18	G25N	60	64.3	25.8	25	10	35	38	633	700						23								10
54	First	1 - NonF	Yes	2 - WD		9/8/18	MEA	60	62.7	32.2	27	1	28	30	500	533														1
54	First	1 - NonF	Yes	2 - WD		9/8/18	G25N	60	62.7	32.2	13	0	13	13	216	216						9
55	First	2 - Flooded	No	2 - WD	1 - Living Room	9/8/18	MEA	60	60.5	31.6	24	3	27	29	483	516					3									3
55	First	2 - Flooded	No	2 - WD	1 - Living Room	9/8/18	G25N	60	60.5	31.6	40	0	40	44	733	816	1				3	36
55	First	2 - Flooded	No	2 - WD	2 - Kitchen	9/8/18	MEA	60	63	31.4	25	0	25	27	450	483	10
55	First	2 - Flooded	No	2 - WD	2 - Kitchen	9/8/18	G25N	60	63	31.4	35	0	35	38	633	700	20				3																									2
55	First	2 - Flooded	No	2 - WD	4 - Main Bedroom	9/8/18	MEA	60	60.7	30.3	27	0	27	29	483	516	25					1
55	First	2 - Flooded	No	2 - WD	4 - Main Bedroom	9/8/18	G25N	60	60.7	30.3	18	2	20	21	350	366	10													2																	7
55	First	2 - Flooded	No	2 - WD	3 - Bathroom	9/8/18	MEA	60	64.2	31.1	19	1	20	21	350	366	9													1
55	First	2 - Flooded	No	2 - WD	3 - Bathroom	9/8/18	G25N	60	64.2	31.1	32	0	32	35	583	633	25																														7
55	First	2 - Flooded	Yes	2 - WD		9/8/18	MEA	60	62.7	32.2	30	2	32	35	583	633						9								2
55	First	2 - Flooded	Yes	2 - WD		9/8/18	G25N	60	62.7	32.2	15	1	16	17	283	300						11								1
56	First	1 - NonF	No	1 - Dry Home	6 - Living Room - Kitchen	9/8/18	MEA	60	64.4	25.3	35	0	35	38	633	700	1					5
56	First	1 - NonF	No	1 - Dry Home	6 - Living Room - Kitchen	9/8/18	G25N	60	64.4	25.3	14	0	14	14	233	233	5					1			3																					3
56	First	1 - NonF	No	1 - Dry Home	4 - Main Bedroom	9/8/18	MEA	60	64.4	25.5	38	4	42	47	783	883					1
56	First	1 - NonF	No	1 - Dry Home	4 - Main Bedroom	9/8/18	G25N	60	64.4	25.5	16	0	16	17	283	300	1					3
56	First	1 - NonF	No	1 - Dry Home	3 - Bathroom	9/8/18	MEA	60	66.1	25.1	44	1	45	50	833	950																																	1
56	First	1 - NonF	No	1 - Dry Home	3 - Bathroom	9/8/18	G25N	60	66.1	25.1	20	0	20	21	350	366						9									10
56	First	1 - NonF	Yes	1 - Dry Home		9/8/18	MEA	60	59.5	33.9	85	0	85	107	1783	2450
56	First	1 - NonF	Yes	1 - Dry Home		9/8/18	G25N	60	59.5	33.9	29	0	29	31	516	550	2					3
57	First	1 - NonF	No	1 - Dry Home	1 - Living Room	9/15/18	MEA	60	61.3	24	99	0	99	132	2200	3366	5						4
57	First	1 - NonF	No	1 - Dry Home	1 - Living Room	9/15/18	G25N	60	61.3	24	76	0	76	93	1550	2016	4				10	1
57	First	1 - NonF	No	1 - Dry Home	2 - Kitchen	9/15/18	MEA	60	62.9	24.4	109	0	109	151	2516	4250							4
57	First	1 - NonF	No	1 - Dry Home	2 - Kitchen	9/15/18	G25N	60	62.9	24.4	79	0	79	98	1633	2166					8			5												4
57	First	1 - NonF	No	1 - Dry Home	4 - Main Bedroom	9/15/18	MEA	60	61.6	24	77	0	77	95	1583	2066	4				8		3
57	First	1 - NonF	No	1 - Dry Home	4 - Main Bedroom	9/15/18	G25N	60	61.6	24	60	0	60	70	1166	1400	1				4	5
57	First	1 - NonF	No	1 - Dry Home	3 - Bathroom	9/15/18	MEA	60	63.7	24	134	0	134	207	3450	8800	3				13
57	First	1 - NonF	No	1 - Dry Home	3 - Bathroom	9/15/18	G25N	60	63.7	24	81	0	81	101	1683	2250																																	1
57	First	1 - NonF	Yes	1 - Dry Home		9/15/18	MEA	60	56.2	24	78	0	78	96	1600	2100	1				7			2
57	First	1 - NonF	Yes	1 - Dry Home		9/15/18	G25N	60	56.2	24	52	3	55	63	1050	1233					6	1								3
58	First	1 - NonF	No	1 - Dry Home	1 - Living Room	9/15/18	MEA	60	76.3	23.2	45	0	45	50	833	950					18															3
58	First	1 - NonF	No	1 - Dry Home	1 - Living Room	9/15/18	G25N	60	76.3	23.2	64	0	64	76	1266	1550	1				30	3
58	First	1 - NonF	No	1 - Dry Home	2 - Kitchen	9/15/18	MEA	60	75.9	23.2	54	0	54	62	1033	1216					29
58	First	1 - NonF	No	1 - Dry Home	2 - Kitchen	9/15/18	G25N	60	75.9	23.2	50	1	51	58	966	1116					10									1
58	First	1 - NonF	No	1 - Dry Home	4 - Main Bedroom	9/15/18	MEA	60	72.2	22.1	80	0	80	99	1650	2200					20		2
58	First	1 - NonF	No	1 - Dry Home	4 - Main Bedroom	9/15/18	G25N	60	72.2	22.1	50	0	50	57	950	1100	8				20
58	First	1 - NonF	No	1 - Dry Home	3 - Bathroom	9/15/18	MEA	60	75.3	22.8	92	0	92	119	1983	2850					7		5													3
58	First	1 - NonF	No	1 - Dry Home	3 - Bathroom	9/15/18	G25N	60	75.3	22.8	63	0	63	74	1233	1500	2				33			5
58	First	1 - NonF	Yes	1 - Dry Home		9/15/18	MEA	60	68.5	22.8	104	0	104	141	2350	3750					45
58	First	1 - NonF	Yes	1 - Dry Home		9/15/18	G25N	60	68.5	22.8	62	0	62	73	1216	1483					25
59	First	1 - NonF	No	2 - WD	1 - Living Room	8/15/18	MEA	60	67.1	23.2	77	0	77	95	1583	2066	6				11		1
59	First	1 - NonF	No	2 - WD	1 - Living Room	8/15/18	G25N	60	67.1	23.2	79	0	79	98	1633	2166
59	First	1 - NonF	No	2 - WD	2 - Kitchen	8/15/18	MEA	60	69.7	23.6	76	0	76	93	1550	2016	2				12	8
59	First	1 - NonF	No	2 - WD	2 - Kitchen	8/15/18	G25N	60	69.7	23.6	72	0	72	87	1450	1850	1
59	First	1 - NonF	No	2 - WD	4 - Main Bedroom	8/15/18	MEA	60	67.3	23.2	65	0	65	77	1283	1583					12														14
59	First	1 - NonF	No	2 - WD	4 - Main Bedroom	8/15/18	G25N	60	67.3	23.2	60	0	60	70	1166	1400					12																											15
59	First	1 - NonF	No	2 - WD	3 - Bathroom	8/15/18	MEA	60	68.4	23.2	111	0	11	155	2583	4466						4
59	First	1 - NonF	No	2 - WD	3 - Bathroom	8/15/18	G25N	60	68.4	23.2	53	0	53	61	1016	1183						8
59	First	1 - NonF	Yes	2 - WD		8/15/18	MEA	60	58.6	24	89	0	89	114	1900	2683	3				15	2
59	First	1 - NonF	Yes	2 - WD		8/15/18	G25N	60	58.6	24	64	0	64	76	1266	1550
60	First	1 - NonF	No	2 - WD	1 - Living Room	8/15/18	MEA	60	59	24	57	0	57	66	1100	1300
60	First	1 - NonF	No	2 - WD	1 - Living Room	8/15/18	G25N	60	59	24	56	1	57	66	1100	1300
60	First	1 - NonF	No	2 - WD	2 - Kitchen	8/15/18	MEA	60	59.5	23.6	78	0	78	96	1600	2100
60	First	1 - NonF	No	2 - WD	2 - Kitchen	8/15/18	G25N	60	59.5	23.6	83	5	88	112	1866	2616
60	First	1 - NonF	No	2 - WD	4 - Main Bedroom	8/15/18	MEA	60	58	23.6	58	0	58	67	1116	1333
60	First	1 - NonF	No	2 - WD	4 - Main Bedroom	8/15/18	G25N	60	58	23.6	47	0	47	53	883	1016
60	First	1 - NonF	No	2 - WD	3 - Bathroom	8/15/18	MEA	60	65	24.8	69	0	69	83	1383	1733
60	First	1 - NonF	No	2 - WD	3 - Bathroom	8/15/18	G25N	60	65	24.8	35	3	38	42	700	783
60	First	1 - NonF	Yes	2 - WD		8/15/18	MEA	60	57.8	23.2	68	2	70	84	1400	1766
60	First	1 - NonF	Yes	2 - WD		8/15/18	G25N	60	57.8	23.2	37	0	37	41	683	750
61	First	1 - NonF	No	2 - WD	1 - Living Room	8/15/18	MEA	60	60.1	24.4	39	0	39	43	716	800	2
61	First	1 - NonF	No	2 - WD	1 - Living Room	8/15/18	G25N	60	60.1	24.4	83	12	95	124	2066	3033	9													12																9
61	First	1 - NonF	No	2 - WD	2 - Kitchen	8/15/18	MEA	60	62	24.4	78	0	78	96	1600	2100					6		6
61	First	1 - NonF	No	2 - WD	2 - Kitchen	8/15/18	G25N	60	62	24.4	58	2	60	70	1166	1400	11				1	8								2
61	First	1 - NonF	No	2 - WD	4 - Main Bedroom	8/15/18	MEA	60	63.3	24.8	43	0	43	48	800	900	5				31																											5
61	First	1 - NonF	No	2 - WD	4 - Main Bedroom	8/15/18	G25N	60	63.3	24.8	56	3	59	69	1150	1383	3				5	15								3																3
61	First	1 - NonF	No	2 - WD	3 - Bathroom	8/15/18	MEA	60	62.2	24	45	0	45	50	833	950					3
61	First	1 - NonF	No	2 - WD	3 - Bathroom	8/15/18	G25N	60	62.2	24	50	3	53	61	1016	1183	16					3								3
61	First	1 - NonF	Yes	2 - WD		8/15/18	MEA	60	59.7	24.4	80	0	80	99	1650	2200	8				25
61	First	1 - NonF	Yes	2 - WD		8/15/18	G25N	60	59.7	24.4	88	0	88	112	1866	2616	20				20
62	First	1 - NonF	No	2 - WD	1 - Living Room	8/15/18	MEA	60	69.8	23.6	80	0	80	99	1650	2200					30
62	First	1 - NonF	No	2 - WD	1 - Living Room	8/15/18	G25N	60	69.8	23.6	88	0	88	112	1866	2616
62	First	1 - NonF	No	2 - WD	2 - Kitchen	8/15/18	MEA	60	72.3	24	58	0	58	67	1116	1333					12
62	First	1 - NonF	No	2 - WD	2 - Kitchen	8/15/18	G25N	60	72.3	24	90	0	90	116	1933	2750
62	First	1 - NonF	No	2 - WD	4 - Main Bedroom	8/15/18	MEA	60	70.5	23.6	76	0	76	93	1550	2016					26		1
62	First	1 - NonF	No	2 - WD	4 - Main Bedroom	8/15/18	G25N	60	70.5	23.6	62	0	62	73	1216	1583
62	First	1 - NonF	No	2 - WD	3 - Bathroom	8/15/18	MEA	60	74.4	24.8	122	0	122	178	2966	2966	1				20
62	First	1 - NonF	No	2 - WD	3 - Bathroom	8/15/18	G25N	60	74.4	24.8	103	0	103	139	2316	3666
62	First	1 - NonF	Yes	2 - WD		8/15/18	MEA	60	63	23.2	53	0	53	61	1016	1183
62	First	1 - NonF	Yes	2 - WD		8/15/18	G25N	60	63	23.2	50	0	50	57	950	1100
50	First	2 - Flooded	No	2 - WD	1 - Living Room	9/1/18	MEA	60			23	0	23	24	400	416	3				4	1
50	First	2 - Flooded	No	2 - WD	1 - Living Room	9/1/18	G25N	60			29	0	29	31	516	550	3				4	18
50	First	2 - Flooded	No	2 - WD	2 - Kitchen	9/1/18	MEA	60			28	1	29	31	516	550	6				6	2								1
50	First	2 - Flooded	No	2 - WD	2 - Kitchen	9/1/18	G25N	60			41	2	43	48	800	900	13				5	13								2
50	First	2 - Flooded	No	2 - WD	4 - Main Bedroom	9/1/18	MEA	60			19	1	20	21	350	366														1
50	First	2 - Flooded	No	2 - WD	4 - Main Bedroom	9/1/18	G25N	60			31	0	31	33	550	600	24
50	First	2 - Flooded	No	2 - WD	3 - Bathroom	9/1/18	MEA	60			13	2	15	16	266	283	2				4	2								2
50	First	2 - Flooded	No	2 - WD	3 - Bathroom	9/1/18	G25N	60			30	0	30	32	533	583	3					21
50	First	2 - Flooded	Yes	2 - WD		9/1/18	MEA	60			16	1	17	18	300	316					4									1
50	First	2 - Flooded	Yes	2 - WD		9/1/18	G25N	60			11	0	11	11	183	183					5
1	Second	2 - Flooded	No	3 - Flooded	1 - Living Room	7/6/19	MEA	60	70.5	29.5	19	0	19	20	333	350					2	3														3
1	Second	2 - Flooded	No	3 - Flooded	1 - Living Room	7/6/19	G25N	60	70.5	29.5	11	0	11	11	183	183					4
1	Second	2 - Flooded	No	3 - Flooded	2 - Kitchen	7/6/19	MEA	60	68.9	29.8	20	0	20	21	350	366	1					15	3	1
1	Second	2 - Flooded	No	3 - Flooded	2 - Kitchen	7/6/19	G25N	60	68.9	29.8	25	0	25	27	450	483					20
1	Second	2 - Flooded	No	3 - Flooded	4 - Main Bedroom	7/6/19	MEA	60	69.6	29.6	24	0	24	25	416	450							4	4																								5
1	Second	2 - Flooded	No	3 - Flooded	4 - Main Bedroom	7/6/19	G25N	60	69.6	29.6	8	0	8	8	133	133	3				1
1	Second	2 - Flooded	No	3 - Flooded	3 - Bathroom	7/6/19	MEA	60	71.2	29.6	44	0	44	49	816	916	5				5			4
1	Second	2 - Flooded	No	3 - Flooded	3 - Bathroom	7/6/19	G25N	60	71.2	29.6	45	0	45	50	833	950	8				10														2
1	Second	2 - Flooded	Yes	3 - Flooded		7/6/19	MEA	60	68.1	30.3	38	4	42	47	783	883	2				8			6						4
1	Second	2 - Flooded	Yes	3 - Flooded		7/6/19	G25N	60	68.1	30.3	21	0	22	22	366	383	1				7	4
2	Second	2 - Flooded	No	3 - Flooded	1 - Living Room		MEA	60
2	Second	2 - Flooded	No	3 - Flooded	1 - Living Room		G25N	60
2	Second	2 - Flooded	No	3 - Flooded	2 - Kitchen		MEA	60
2	Second	2 - Flooded	No	3 - Flooded	2 - Kitchen		G25N	60
2	Second	2 - Flooded	No	3 - Flooded	4 - Main Bedroom		MEA	60
2	Second	2 - Flooded	No	3 - Flooded	4 - Main Bedroom		G25N	60
4	Second	2 - Flooded	No	3 - Flooded	1 - Living Room	7/6/19	MEA	60	70.3	29.9	47	1	48	54	900	1033	11				11	1								1
4	Second	2 - Flooded	No	3 - Flooded	1 - Living Room	7/6/19	G25N	60	70.3	29.9	35	0	35	38	633	700	6				13	1
4	Second	2 - Flooded	No	3 - Flooded	2 - Kitchen	7/6/19	MEA	60	69.1	30.1	50	1	51	58	966	1116	10				28									1
4	Second	2 - Flooded	No	3 - Flooded	2 - Kitchen	7/6/19	G25N	60	69.1	30.1	53	0	53	61	1016	1183					26
4	Second	2 - Flooded	No	3 - Flooded	4 - Main Bedroom	7/6/19	MEA	60	70.2	30.2	41	0	41	45	750	833	6				8	1														6
4	Second	2 - Flooded	No	3 - Flooded	4 - Main Bedroom	7/6/19	G25N	60	70.2	30.2	44	0	44	49	816	916	22				12	9														1
4	Second	2 - Flooded	No	3 - Flooded	3 - Bathroom	7/6/19	MEA	60	69.2	30.1	20	0	20	21	350	366	9				9	1														1
4	Second	2 - Flooded	No	3 - Flooded	3 - Bathroom	7/6/19	G25N	60	69.2	30.1	36	0	36	39	650	716	24				11	1
4	Second	2 - Flooded	Yes	3 - Flooded		7/6/19	MEA	60	65.7	30.7	25	0	25	27	450	483	15				7	1
4	Second	2 - Flooded	Yes	3 - Flooded		7/6/19	G25N	60	65.7	30.7	39	0	39	43	716	800	36				1	2
5	Second	2 - Flooded	No	3 - Flooded	1 - Living Room	7/6/19	MEA	60	70.3	30.3	55	0	55	63	1050	1233	21				11	3	3	17
5	Second	2 - Flooded	No	3 - Flooded	1 - Living Room	7/6/19	G25N	60	70.3	30.3	62	0	62	73	1216	1483	19				24	3																					1
5	Second	2 - Flooded	No	3 - Flooded	2 - Kitchen	7/6/19	MEA	60	69.4	30.4	37	0	37	41	683	750	4				4				4
5	Second	2 - Flooded	No	3 - Flooded	2 - Kitchen	7/6/19	G25N	60	69.4	30.4	52	0	52	59	983	1150	12				38	2
5	Second	2 - Flooded	No	3 - Flooded	4 - Main Bedroom	7/6/19	MEA	60	69.4	30.4	69	1	70	84	1400	1766	11				58									1
5	Second	2 - Flooded	No	3 - Flooded	4 - Main Bedroom	7/6/19	G25N	60	69.4	30.4	90	0	90	116	1933	2750	30				60
5	Second	2 - Flooded	No	3 - Flooded	3 - Bathroom	7/6/19	MEA	60	69.3	30.4	26	1	27	29	483	516	12				7									1						7
5	Second	2 - Flooded	No	3 - Flooded	3 - Bathroom	7/6/19	G25N	60	69.3	30.4	42	4	46	52	866	983	10				20	1								4
5	Second	2 - Flooded	Yes	3 - Flooded		7/6/19	MEA	60	68.8	30.9	74	0	74	90	1500	1933	15				28	3		5
5	Second	2 - Flooded	Yes	3 - Flooded		7/6/19	G25N	60	68.8	30.9	62	0	62	73	1216	1483	13				30	4
5	Second	2 - Flooded	No	3 - Flooded	5 - Add'l Bedroom	7/6/19	MEA	60
5	Second	2 - Flooded	No	3 - Flooded	5 - Add'l Bedroom	7/6/19	G25N	60
8	Second	2 - Flooded	No	2 - WD	1 - Living Room		MEA	60
8	Second	2 - Flooded	No	2 - WD	1 - Living Room		G25N	60
8	Second	2 - Flooded	No	2 - WD	2 - Kitchen		MEA	60
8	Second	2 - Flooded	No	2 - WD	2 - Kitchen		G25N	60
8	Second	2 - Flooded	No	2 - WD	4 - Main Bedroom		MEA	60
8	Second	2 - Flooded	No	2 - WD	4 - Main Bedroom		G25N	60
8	Second	2 - Flooded	No	2 - WD	3 - Bathroom		MEA	60
8	Second	2 - Flooded	No	2 - WD	3 - Bathroom		G25N	60
8	Second	2 - Flooded	Yes	2 - WD			MEA	60
8	Second	2 - Flooded	Yes	2 - WD			G25N	60
9	Second	2 - Flooded	No	3 - Flooded	1 - Living Room	6/8/19	MEA	60	74	30.4	201	0	201	200	8800	8800	2
9	Second	2 - Flooded	No	3 - Flooded	1 - Living Room	6/8/19	G25N	60	74	30.4	201	0	201	200	8800	8800	2				1
9	Second	2 - Flooded	No	3 - Flooded	2 - Kitchen	6/8/19	MEA	60	74.6	30.3	201	0	201	200	8800	8800					50
9	Second	2 - Flooded	No	3 - Flooded	2 - Kitchen	6/8/19	G25N	60	74.6	30.3	201	0	201	200	8800	8800	1				12														3												3
9	Second	2 - Flooded	No	3 - Flooded	4 - Main Bedroom	6/8/19	MEA	60	73.4	30.5	201	0	201	200	8800	8800					20			15
9	Second	2 - Flooded	No	3 - Flooded	4 - Main Bedroom	6/8/19	G25N	60	73.4	30.5	201	0	201	200	8800	8800	2				1	3
9	Second	2 - Flooded	No	3 - Flooded	3 - Bathroom	6/8/19	MEA	60	74.2	30.5	201	0	201	200	8800	8800
9	Second	2 - Flooded	No	3 - Flooded	3 - Bathroom	6/8/19	G25N	60	74.2	30.5	201	0	201	200	8800	8800	3					1																									10
9	Second	2 - Flooded	Yes	3 - Flooded		6/8/19	MEA	60	73.3	30.5	201	0	201	200	8800	8800					82	1
9	Second	2 - Flooded	Yes	3 - Flooded		6/8/19	G25N	60	73.3	30.5	177	0	200	200	5938	8800	3				1
10	Second	2 - Flooded	No	3 - Flooded	1 - Living Room	6/22/19	MEA	60	77.3	27.2	24	1	25	27	450	438					4	1								1
10	Second	2 - Flooded	No	3 - Flooded	1 - Living Room	6/22/19	G25N	60	77.3	27.2	39	1	40	44	733	816	21				2									1
10	Second	2 - Flooded	No	3 - Flooded	2 - Kitchen	6/22/19	MEA	60	78	28.1	32	7	39	43	716	800	1				6			13
10	Second	2 - Flooded	No	3 - Flooded	2 - Kitchen	6/22/19	G25N	60	78	28.1	72	5	77	95	1583	2066	50				5									5
10	Second	2 - Flooded	No	3 - Flooded	4 - Main Bedroom	6/22/19	MEA	60	72.4	29.3	27	4	31	33	550	600	8					1								4
10	Second	2 - Flooded	No	3 - Flooded	4 - Main Bedroom	6/22/19	G25N	60	72.4	29.3	73	0	73	89	1483	1900	64				6
10	Second	2 - Flooded	No	3 - Flooded	3 - Bathroom	6/22/19	MEA	60	70.7	29.8	27	2	29	31	516	550																																	1
10	Second	2 - Flooded	No	3 - Flooded	3 - Bathroom	6/22/19	G25N	60	70.7	29.8	35	0	35	38	633	700	31				2	2
10	Second	2 - Flooded	Yes	3 - Flooded		6/22/19	MEA	60	66.1	31.4	69	6	75	92	1533	1983					18									6
10	Second	2 - Flooded	Yes	3 - Flooded		6/22/19	G25N	60	66.1	31.4	21	0	21	22	366	383	7				11															3
11	Second	2 - Flooded	No	3 - Flooded	1 - Living Room		MEA	60	72.3	29.7	23	5	28	30	500	533	19					1		1						5
11	Second	2 - Flooded	No	3 - Flooded	1 - Living Room		G25N	60	72.3	29.7	31	0	31	33	550	600	30								1
11	Second	2 - Flooded	No	3 - Flooded	2 - Kitchen		MEA	60	72.7	29.8	21	1	25	27	450	483	15					4	2							1
11	Second	2 - Flooded	No	3 - Flooded	2 - Kitchen		G25N	60	72.7	29.8	44	0	44	49	816	916	37				3	4
11	Second	2 - Flooded	No	3 - Flooded	4 - Main Bedroom		MEA	60	72.6	29.8	34	1	35	38	633	700	19				10									1
11	Second	2 - Flooded	No	3 - Flooded	4 - Main Bedroom		G25N	60	72.6	29.8	16	0	16	17	283	300	13				2	1
11	Second	2 - Flooded	No	3 - Flooded	3 - Bathroom		MEA	60	72.3	29.8	24	0	24	25	416	450	19				2	1		2
11	Second	2 - Flooded	No	3 - Flooded	3 - Bathroom		G25N	60	72.3	29.8	69	0	69	83	1383	1733	60				8	1
11	Second	2 - Flooded	Yes	3 - Flooded			MEA	60	70.6	30.6	35	5	40	44	733	816	20					10	3							5
11	Second	2 - Flooded	Yes	3 - Flooded			G25N	60	70.6	30.6	33	0	33	36	600	650	29				1	2
12	Second	2 - Flooded	No	3 - Flooded	1 - Living Room		MEA	60
12	Second	2 - Flooded	No	3 - Flooded	1 - Living Room		G25N	60
12	Second	2 - Flooded	No	3 - Flooded	2 - Kitchen		MEA	60
12	Second	2 - Flooded	No	3 - Flooded	2 - Kitchen		G25N	60
12	Second	2 - Flooded	No	3 - Flooded	4 - Main Bedroom		MEA	60
12	Second	2 - Flooded	No	3 - Flooded	4 - Main Bedroom		G25N	60
12	Second	2 - Flooded	No	3 - Flooded	3 - Bathroom		MEA	60
12	Second	2 - Flooded	No	3 - Flooded	3 - Bathroom		G25N	60
12	Second	2 - Flooded	Yes	3 - Flooded			MEA	60
12	Second	2 - Flooded	Yes	3 - Flooded			G25N	60
13	Second	2 - Flooded	No	2 - WD	1 - Living Room		MEA	60
13	Second	2 - Flooded	No	2 - WD	1 - Living Room		G25N	60
13	Second	2 - Flooded	No	2 - WD	2 - Kitchen		MEA	60
13	Second	2 - Flooded	No	2 - WD	2 - Kitchen		G25N	60
13	Second	2 - Flooded	No	2 - WD	4 - Main Bedroom		MEA	60
13	Second	2 - Flooded	No	2 - WD	4 - Main Bedroom		G25N	60
13	Second	2 - Flooded	No	2 - WD	3 - Bathroom		MEA	60
13	Second	2 - Flooded	No	2 - WD	3 - Bathroom		G25N	60
13	Second	2 - Flooded	Yes	2 - WD			MEA	60
13	Second	2 - Flooded	Yes	2 - WD			G25N	60
16	Second	1 - NonF	No	2 - WD	1 - Living Room	7/13/19	MEA	60	61.8	24	15	3	18	19	316	333	4													3
16	Second	1 - NonF	No	2 - WD	1 - Living Room	7/13/19	G25N	60	61.8	24	11	2	13	13	216	216					5									2
16	Second	1 - NonF	No	2 - WD	2 - Kitchen	7/13/19	MEA	60	62.2	24.4	10	3	13	13	216	216	10													3
16	Second	1 - NonF	No	2 - WD	2 - Kitchen	7/13/19	G25N	60	62.2	24.4	14	0	14	14	233	233	13
16	Second	1 - NonF	No	2 - WD	4 - Main Bedroom	7/13/19	MEA	60	64.2	23.6	6	4	10	10	166	166	6													4
16	Second	1 - NonF	No	2 - WD	4 - Main Bedroom	7/13/19	G25N	60	64.2	23.6	18	1	19	20	233	250	11				1									1
16	Second	1 - NonF	No	2 - WD	3 - Bathroom	7/13/19	MEA	60	65.6	24	13	3	16	17	283	300	5						6							3
16	Second	1 - NonF	No	2 - WD	3 - Bathroom	7/13/19	G25N	60	65.6	24	61	5	66	78	1300	1600	33				2									5	1
16	Second	1 - NonF	Yes	2 - WD		7/13/19	MEA	60	63.6	23.3	2	4	6	6	100	100					1	1								4
16	Second	1 - NonF	Yes	2 - WD		7/13/19	G25N	60	63.6	23.3	7	2	9	9	150	150	2					1								2
17	Second	1 - NonF	No	1 - Dry Home	1 - Living Room	5/25/19	MEA	60	62.6	29	21	0	21	22	366	383	2				10		3
17	Second	1 - NonF	No	1 - Dry Home	1 - Living Room	5/25/19	G25N	60	62.6	29	1	0	1	1	16	16
17	Second	1 - NonF	No	1 - Dry Home	2 - Kitchen	5/25/19	MEA	60	62.7	29.1	17	1	18	19	316	333														1
17	Second	1 - NonF	No	1 - Dry Home	2 - Kitchen	5/25/19	G25N	60	62.7	29.1	6	0	6	6	100	100	1
17	Second	1 - NonF	No	1 - Dry Home	4 - Main Bedroom	5/25/19	MEA	60	62.7	29.1	1	0	1	1	16	16
17	Second	1 - NonF	No	1 - Dry Home	4 - Main Bedroom	5/25/19	G25N	60	62.7	29.1	2	0	2	2	33	33	1
17	Second	1 - NonF	No	1 - Dry Home	3 - Bathroom	5/25/19	MEA	60	62.4	29.1	31	8	39	43	716	800					3									8
17	Second	1 - NonF	No	1 - Dry Home	3 - Bathroom	5/25/19	G25N	60	62.4	29.1	14	1	15	16	266	283
17	Second	1 - NonF	Yes	1 - Dry Home		5/25/19	MEA	60	62.7	29.2	37	5	42	47	783	883	3				4									5
17	Second	1 - NonF	Yes	1 - Dry Home		5/25/19	G25N	60	62.7	29.2	14	0	14	14	233	233
18	Second	1 - NonF	No	1 - Dry Home	1 - Living Room		MEA	60
18	Second	1 - NonF	No	1 - Dry Home	1 - Living Room		G25N	60
18	Second	1 - NonF	No	1 - Dry Home	2 - Kitchen		MEA	60
18	Second	1 - NonF	No	1 - Dry Home	2 - Kitchen		G25N	60
18	Second	1 - NonF	No	1 - Dry Home	4 - Main Bedroom		MEA	60
18	Second	1 - NonF	No	1 - Dry Home	4 - Main Bedroom		G25N	60
18	Second	1 - NonF	No	1 - Dry Home	3 - Bathroom		MEA	60
18	Second	1 - NonF	No	1 - Dry Home	3 - Bathroom		G25N	60
18	Second	1 - NonF	Yes	1 - Dry Home			MEA	60
18	Second	1 - NonF	Yes	1 - Dry Home			G25N	60
25	Second	2 - Flooded	No	2 - WD	1 - Living Room		MEA	60
25	Second	2 - Flooded	No	2 - WD	1 - Living Room		G25N	60
25	Second	2 - Flooded	No	2 - WD	2 - Kitchen		MEA	60
25	Second	2 - Flooded	No	2 - WD	2 - Kitchen		G25N	60
25	Second	2 - Flooded	No	2 - WD	4 - Main Bedroom		MEA	60
25	Second	2 - Flooded	No	2 - WD	4 - Main Bedroom		G25N	60
25	Second	2 - Flooded	No	2 - WD	3 - Bathroom		MEA	60
25	Second	2 - Flooded	No	2 - WD	3 - Bathroom		G25N	60
25	Second	2 - Flooded	Yes	2 - WD			MEA	60
25	Second	2 - Flooded	Yes	2 - WD			G25N	60
25	Second	2 - Flooded	No	2 - WD	5 - Add'l Bedroom		MEA	60
25	Second	2 - Flooded	No	2 - WD	5 - Add'l Bedroom		G25N	60
26	Second	2 - Flooded	No	2 - WD	1 - Living Room		MEA	60
26	Second	2 - Flooded	No	2 - WD	1 - Living Room		G25N	60
26	Second	2 - Flooded	No	2 - WD	2 - Kitchen		MEA	60
26	Second	2 - Flooded	No	2 - WD	2 - Kitchen		G25N	60
26	Second	2 - Flooded	No	2 - WD	4 - Main Bedroom		MEA	60
26	Second	2 - Flooded	No	2 - WD	4 - Main Bedroom		G25N	60
26	Second	2 - Flooded	No	2 - WD	3 - Bathroom		MEA	60
26	Second	2 - Flooded	No	2 - WD	3 - Bathroom		G25N	60
26	Second	2 - Flooded	Yes	2 - WD			MEA	60
26	Second	2 - Flooded	Yes	2 - WD			G25N	60
27	Second	2 - Flooded	No	3 - Flooded	1 - Living Room	6/22/19	MEA	60	66.6	32.9	59	2	61	71	1183	1433	3													2
27	Second	2 - Flooded	No	3 - Flooded	1 - Living Room	6/22/19	G25N	60	66.6	32.9	39	5	44	49	816	916	8				3	15								5
27	Second	2 - Flooded	No	3 - Flooded	2 - Kitchen	6/22/19	MEA	60	65.9	32.8	40	8	48	54	900	1033	19					12								8
27	Second	2 - Flooded	No	3 - Flooded	2 - Kitchen	6/22/19	G25N	60	65.9	32.8	16	0	16	17	283	300	4				3	5																								3
27	Second	2 - Flooded	No	3 - Flooded	4 - Main Bedroom	6/22/19	MEA	60	67.2	32.6	35	8	43	48	800	900	5					4								8
27	Second	2 - Flooded	No	3 - Flooded	4 - Main Bedroom	6/22/19	G25N	60	67.2	32.6	51	3	54	62	1033	1216	27				8	7								3
27	Second	2 - Flooded	No	3 - Flooded	3 - Bathroom	6/22/19	MEA	60	66.9	32.9	121	6	127	189	3150	7183	10								1					6
27	Second	2 - Flooded	No	3 - Flooded	3 - Bathroom	6/22/19	G25N	60	66.9	32.9	7	1	8	8	133	133	5				2									1
27	Second	2 - Flooded	Yes	3 - Flooded		6/22/19	MEA	60	62.4	33.7	24	5	29	31	516	550	24													5
27	Second	2 - Flooded	Yes	3 - Flooded		6/22/19	G25N	60	62.4	33.7	17	0	17	18	300	316	8				1	4																								2
28	Second	1 - NonF	No	1 - Dry Home	1 - Living Room	6/1/19	MEA	60	67.6	27.9	46	0	46	52	866	983					3
28	Second	1 - NonF	No	1 - Dry Home	1 - Living Room	6/1/19	G25N	60	67.6	27.9	14	0	14	14	233	233					9																		3								1
28	Second	1 - NonF	No	1 - Dry Home	2 - Kitchen	6/1/19	MEA	60	67.2	28.1	49	0	49	55	916	1050					12
28	Second	1 - NonF	No	1 - Dry Home	2 - Kitchen	6/1/19	G25N	60	67.2	28.1	18	0	18	19	316	333					10	3
28	Second	1 - NonF	No	1 - Dry Home	4 - Main Bedroom	6/1/19	MEA	60	67	28.1	45	0	45	50	833	950					18
28	Second	1 - NonF	No	1 - Dry Home	4 - Main Bedroom	6/1/19	G25N	60	67	28.1	14	0	14	14	233	233					12
28	Second	1 - NonF	No	1 - Dry Home	3 - Bathroom	6/1/19	MEA	60	72	28	59	0	59	69	1150	1383																							57								2
28	Second	1 - NonF	No	1 - Dry Home	3 - Bathroom	6/1/19	G25N	60	72	28	26	0	26	28	466	500	1				8	1																	11								3
28	Second	1 - NonF	Yes	1 - Dry Home		6/1/19	MEA	60	61.8	29.4	38	0	38	42	700	783					12		2																								1
28	Second	1 - NonF	Yes	1 - Dry Home		6/1/19	G25N	60	61.8	29.4	31	0	31	33	550	600	2				20
29	Second	1 - NonF	No	1 - Dry Home	1 - Living Room	6/1/19	MEA	60	58.9	30.9	23	0	23	24	400	416	3				10
29	Second	1 - NonF	No	1 - Dry Home	1 - Living Room	6/1/19	G25N	60	58.9	30.9	17	0	17	18	300	316	3				13															1
29	Second	1 - NonF	No	1 - Dry Home	2 - Kitchen	6/1/19	MEA	60	60.8	30.4	24	0	24	25	416	450					10			9																								1
29	Second	1 - NonF	No	1 - Dry Home	2 - Kitchen	6/1/19	G25N	60	60.8	30.4	6	0	6	6	100	100					4	1
29	Second	1 - NonF	No	1 - Dry Home	4 - Main Bedroom	6/1/19	MEA	60	61.5	30.3	15	0	15	16	266	283	3				4
29	Second	1 - NonF	No	1 - Dry Home	4 - Main Bedroom	6/1/19	G25N	60	61.5	30.3	11	0	11	11	183	183	5				5
29	Second	1 - NonF	No	1 - Dry Home	3 - Bathroom	6/1/19	MEA	60	65.2	29.9	25	0	25	27	450	483	8				10
29	Second	1 - NonF	No	1 - Dry Home	3 - Bathroom	6/1/19	G25N	60	65.2	29.9	6	0	6	6	100	100	3				4	1									1
29	Second	1 - NonF	Yes	1 - Dry Home		6/1/19	MEA	60	63.6	30.1	13	0	13	13	216	216	5
29	Second	1 - NonF	Yes	1 - Dry Home		6/1/19	G25N	60	63.6	30.1	11	0	11	11	183	183	2				5										2
30	Second	2 - Flooded	No	3 - Flooded	1 - Living Room		MEA	60
30	Second	2 - Flooded	No	3 - Flooded	1 - Living Room		G25N	60
30	Second	2 - Flooded	No	3 - Flooded	2 - Kitchen		MEA	60
30	Second	2 - Flooded	No	3 - Flooded	2 - Kitchen		G25N	60
30	Second	2 - Flooded	No	3 - Flooded	4 - Main Bedroom		MEA	60
30	Second	2 - Flooded	No	3 - Flooded	4 - Main Bedroom		G25N	60
30	Second	2 - Flooded	No	3 - Flooded	3 - Bathroom		MEA	60
30	Second	2 - Flooded	No	3 - Flooded	3 - Bathroom		G25N	60
30	Second	2 - Flooded	Yes	3 - Flooded			MEA	60
30	Second	2 - Flooded	Yes	3 - Flooded			G25N	60
31	Second	2 - Flooded	No	2 - WD	1 - Living Room		MEA	60
31	Second	2 - Flooded	No	2 - WD	1 - Living Room		G25N	60
31	Second	2 - Flooded	No	2 - WD	2 - Kitchen		MEA	60
31	Second	2 - Flooded	No	2 - WD	2 - Kitchen		G25N	60
31	Second	2 - Flooded	No	2 - WD	4 - Main Bedroom		MEA	60
31	Second	2 - Flooded	No	2 - WD	4 - Main Bedroom		G25N	60
31	Second	2 - Flooded	No	2 - WD	3 - Bathroom		MEA	60
31	Second	2 - Flooded	No	2 - WD	3 - Bathroom		G25N	60
31	Second	2 - Flooded	Yes	2 - WD			MEA	60
31	Second	2 - Flooded	Yes	2 - WD			G25N	60
32	Second	1 - NonF	No	2 - WD	1 - Living Room	6/1/19	MEA	60	60.9	30.8	120	0	120	173	2883	5666	1				45	1
32	Second	1 - NonF	No	2 - WD	1 - Living Room	6/1/19	G25N	60	60.9	30.8	92	0	92	119	1983	2850	15				30	8
32	Second	1 - NonF	No	2 - WD	2 - Kitchen	6/1/19	MEA	60	62.7	30.6	95	0	95	124	2066	3033					20	1
32	Second	1 - NonF	No	2 - WD	2 - Kitchen	6/1/19	G25N	60	62.7	30.6	56	0	56	65	1083	1283	1				14	5													3												3
32	Second	1 - NonF	No	2 - WD	4 - Main Bedroom	6/1/19	MEA	60	62.5	30.6	95	0	95	124	2066	3033	4				22
32	Second	1 - NonF	No	2 - WD	4 - Main Bedroom	6/1/19	G25N	60	62.5	30.6	201	0	201	528	8800	8800	40				28	20
32	Second	1 - NonF	No	2 - WD	3 - Bathroom	6/1/19	MEA	60	65	30.2	107	0	107	147	2450	4050					16			6
32	Second	1 - NonF	No	2 - WD	3 - Bathroom	6/1/19	G25N	60	65	30.7	88	0	88	112	1866	2616	4				42	10													22
32	Second	1 - NonF	Yes	2 - WD		6/1/19	MEA	60	62.1	30.1	86	0	86	109	1816	2516	4				24
32	Second	1 - NonF	Yes	2 - WD		6/1/19	G25N	60	62.1	30.1	105	0	105	143	2383	3850	2				28	10
33	Second	2 - Flooded	No	3 - Flooded	4 - Main Bedroom	6/29/19	G25N	60	68	31.4	38	1	39	43	716	800	15				8	10								1
33	Second	2 - Flooded	No	3 - Flooded	1 - Living Room	6/29/19	MEA	60	68	31.4	32	0	32	35	583	633	20				9	3
33	Second	2 - Flooded	No	3 - Flooded	1 - Living Room	6/29/19	G25N	60	68.5	31.4	27	8	35	38	633	700	4				9	7								8	2
33	Second	2 - Flooded	No	3 - Flooded	2 - Kitchen	6/29/19	MEA	60	68.5	31.4	39	0	39	43	716	800	25					6	8
33	Second	2 - Flooded	No	3 - Flooded	2 - Kitchen	6/29/19	G25N	60	68.5	31.2	83	0	83	104	1733	2350	61				9	3		10
33	Second	2 - Flooded	No	3 - Flooded	4 - Main Bedroom	6/29/19	MEA	60	68.5	31.2	61	0	61	71	1183	1433	30				17	12									2
33	Second	2 - Flooded	No	3 - Flooded	3 - Bathroom	6/29/19	MEA	60	70.7	31.1	30	1	31	33	550	600	14				9		3							1
33	Second	2 - Flooded	No	3 - Flooded	3 - Bathroom	6/29/19	G25N	60	70.7	31.1	19	0	19	20	333	350	9				8	1
33	Second	2 - Flooded	Yes	3 - Flooded		6/29/19	MEA	60	66.6	31.5	14	1	15	16	266	283	4													1
33	Second	2 - Flooded	Yes	3 - Flooded		6/29/19	G25N	60	66.6	31.5	35	0	35	38	633	700	26				4	4
35	Second	2 - Flooded	No	2 - WD	1 - Living Room	6/22/19	MEA	60	58.5	34.3	14	0	14	14	233	233								14
35	Second	2 - Flooded	No	2 - WD	1 - Living Room	6/22/19	G25N	60	58.5	34.3	7	1	8	8	133	133	6													1
35	Second	2 - Flooded	No	2 - WD	2 - Kitchen	6/22/19	MEA	60	57.6	34.5	9	0	9	9	150	150	1				1
35	Second	2 - Flooded	No	2 - WD	2 - Kitchen	6/22/19	G25N	60	57.6	34.5	6	0	6	6	100	100	3					1
35	Second	2 - Flooded	No	2 - WD	4 - Main Bedroom	6/22/19	MEA	60	63.2	32.4	7	0	7	7	116	116	2				3	1
35	Second	2 - Flooded	No	2 - WD	4 - Main Bedroom	6/22/19	G25N	60	63.2	32.4	9	0	9	9	150	150	8					1
35	Second	2 - Flooded	No	2 - WD	3 - Bathroom	6/22/19	MEA	60	60.9	33.3	15	1	16	17	283	300	8													1
35	Second	2 - Flooded	No	2 - WD	3 - Bathroom	6/22/19	G25N	60	60.9	33.3	13	0	13	13	216	216	2					7
35	Second	2 - Flooded	Yes	2 - WD		6/22/19	MEA	60	61.9	32.5	47	0	47	53	883	1016	35				2	10
35	Second	2 - Flooded	Yes	2 - WD		6/22/19	G25N	60	61.9	32.5	56	0	56	65	1083	1283	46				3	2
36	Second	2 - Flooded	No	1 - Dry Home	1 - Living Room	6/29/19	MEA	60	66.6	31.7	29	0	29	31	516	550	4							24												1
36	Second	2 - Flooded	No	1 - Dry Home	1 - Living Room	6/29/19	G25N	60	66.6	31.7	37	0	37	41	683	750	36
36	Second	2 - Flooded	No	1 - Dry Home	2 - Kitchen	6/29/19	MEA	60	66.1	31.7	18	0	18	19	216	333	16				1	1
36	Second	2 - Flooded	No	1 - Dry Home	2 - Kitchen	6/29/19	G25N	60	66.1	31.7	29	0	29	31	516	550	25				2	2
36	Second	2 - Flooded	No	1 - Dry Home	4 - Main Bedroom	6/29/19	MEA	60	65.7	31.7	17	0	17	18	300	316								5																								3
36	Second	2 - Flooded	No	1 - Dry Home	4 - Main Bedroom	6/29/19	G25N	60	65.7	31.7	29	0	29	31	516	550	24				3
36	Second	2 - Flooded	No	1 - Dry Home	3 - Bathroom	6/29/19	MEA	60	66.9	31.6	21	0	21	22	366	383	10					2
36	Second	2 - Flooded	No	1 - Dry Home	3 - Bathroom	6/29/19	G25N	60	66.9	31.6	51	0	51	58	966	1116	46				3										1
36	Second	2 - Flooded	Yes	1 - Dry Home		6/29/19	MEA	60	57.5	34.5	16	0	16	17	283	300	9							2
36	Second	2 - Flooded	Yes	1 - Dry Home		6/29/19	G25N	60	57.5	34.5	19	0	19	20	333	350	15				3										1
37	Second	1 - NonF	No	1 - Dry Home	1 - Living Room	7/13/19	MEA	60	75.6	23.2	3	1	4	4	66	66	2				1									1
37	Second	1 - NonF	No	1 - Dry Home	1 - Living Room	7/13/19	G25N	60	75.6	23.2	5	0	5	5	83	83	3					1
37	Second	1 - NonF	No	1 - Dry Home	2 - Kitchen	7/13/19	MEA	60	72.1	23.2	7	0	7	7	116	116
37	Second	1 - NonF	No	1 - Dry Home	2 - Kitchen	7/13/19	G25N	60	72.1	23.2	5	0	5	5	83	83	1				1										2
37	Second	1 - NonF	No	1 - Dry Home	4 - Main Bedroom	7/13/19	MEA	60	71.5	23.6	5	1	6	6	100	100					1	2								1
37	Second	1 - NonF	No	1 - Dry Home	4 - Main Bedroom	7/13/19	G25N	60	71.5	23.6	5	0	5	5	83	83	1				1
37	Second	1 - NonF	No	1 - Dry Home	3 - Bathroom	7/13/19	MEA	60	70.6	23.6	2	1	3	3	50	50					1	1								1
37	Second	1 - NonF	No	1 - Dry Home	3 - Bathroom	7/13/19	G25N	60	70.6	23.6	3	0	3	3	50	50	1
37	Second	1 - NonF	Yes	1 - Dry Home		7/13/19	MEA	60	70.7	23.6	5	1	6	6	100	100
37	Second	1 - NonF	Yes	1 - Dry Home		7/13/19	G25N	60	70.7	23.6	1	0	1	1	16	16	1
38	Second	1 - NonF	No	1 - Dry Home	1 - Living Room	6/29/19	G25N	60	69.8	30.9	17	0	17	18	300	316	8				4																											2
38	Second	1 - NonF	No	1 - Dry Home	1 - Living Room	6/29/19	MEA	60	69.8	30.9	10	1	11	11	183	183	3				6	1								1
38	Second	1 - NonF	No	1 - Dry Home	2 - Kitchen	6/29/19	MEA	60	70.1	30.9	13	1	14	14	233	233	6				4	3								1
38	Second	1 - NonF	No	1 - Dry Home	2 - Kitchen	6/29/19	G25N	60	70.1	30.9	25	0	27	29	450	483	19				2	1														2
38	Second	1 - NonF	No	1 - Dry Home	4 - Main Bedroom	6/29/19	MEA	60	70.6	30.9	12	0	12	12	200	200	11				1
38	Second	1 - NonF	No	1 - Dry Home	4 - Main Bedroom	6/29/19	G25N	60	70.6	30.9	15	0	15	16	266	283	11				2	2
38	Second	1 - NonF	No	1 - Dry Home	3 - Bathroom	6/29/19	MEA	60	70.4	31	5	1	6	6	100	100	2				1		1							1
38	Second	1 - NonF	No	1 - Dry Home	3 - Bathroom	6/29/19	G25N	60	70.4	31	10	0	10	10	166	166	5				2	3
38	Second	1 - NonF	Yes	1 - Dry Home		6/29/19	MEA	60	71.9	30	12	0	12	12	200	200	3				3	1	3
38	Second	1 - NonF	Yes	1 - Dry Home		6/29/19	G25N	60	71.9	30	5	0	5	5	83	83	5
39	Second	2 - Flooded	No	3 - Flooded	1 - Living Room	5/25/19	MEA	60	67.9	29.2	18	7	25	27	450	483	3				6									7
39	Second	2 - Flooded	No	3 - Flooded	1 - Living Room	5/25/19	G25N	60	67.9	29.2	13	0	13	13	216	216	3
39	Second	2 - Flooded	No	3 - Flooded	2 - Kitchen	5/25/19	MEA	60	67.1	29.4	15	3	18	19	316	333					2									3					1
39	Second	2 - Flooded	No	3 - Flooded	2 - Kitchen	5/25/19	G25N	60	67.1	29.4	8	0	8	8	133	133					2
39	Second	2 - Flooded	No	3 - Flooded	4 - Main Bedroom	5/25/19	MEA	60	67.6	29.3	24	1	25	27	450	483																																	1
39	Second	2 - Flooded	No	3 - Flooded	4 - Main Bedroom	5/25/19	G25N	60	67.6	29.3	11	0	11	11	183	183	1					2														1
39	Second	2 - Flooded	No	3 - Flooded	3 - Bathroom	5/25/19	MEA	60	67.6	29.6	27	2	29	31	516	550	2													2						1
39	Second	2 - Flooded	No	3 - Flooded	3 - Bathroom	5/25/19	G25N	60	67.6	29.6	14	0	14	14	233	233	4				1
39	Second	2 - Flooded	Yes	3 - Flooded		5/25/19	MEA	60	68.3	29.2	18	1	19	20	333	350	5				11									1
39	Second	2 - Flooded	Yes	3 - Flooded		5/25/19	G25N	60	68.3	29.2	9	0	9	9	150	150					3	1
40	Second	1 - NonF	No	2 - WD	1 - Living Room	5/25/19	MEA	60	70.5	27.9	135	20	155	268	4466	8800	8				9	1		40						20				2
40	Second	1 - NonF	No	2 - WD	1 - Living Room	5/25/19	G25N	60	70.5	27.9	71	0	71	86	1433	1816	3				6	1
40	Second	1 - NonF	No	2 - WD	2 - Kitchen	5/25/19	MEA	60	70.2	27.9	103	4	107	139	2316	3666	2				6
40	Second	1 - NonF	No	2 - WD	2 - Kitchen	5/25/19	G25N	60	70.2	27.9	48	1	49	54	900	1033	1				10	1								1
40	Second	1 - NonF	No	2 - WD	4 - Main Bedroom	5/25/19	MEA	60	70	27.8	73	14	87	111	1850	2583	2				5									14				10
40	Second	1 - NonF	No	2 - WD	4 - Main Bedroom	5/25/19	G25N	60	70	27.8	39	0	39	43	716	800					7	1
40	Second	1 - NonF	No	2 - WD	3 - Bathroom	5/25/19	MEA	60	71.4	27.7	40	3	43	48	800	900	2				5									3
40	Second	1 - NonF	No	2 - WD	3 - Bathroom	5/25/19	G25N	60	71.4	27.7	24	0	24	25	416	450	2
40	Second	1 - NonF	Yes	2 - WD		5/25/19	MEA	60	69.7	28.3	40	0	40	44	733	810					11
40	Second	1 - NonF	Yes	2 - WD		5/25/19	G25N	60	69.7	28.3	14	0	14	14	233	233					13
41	Second	2 - Flooded	No	3 - Flooded	1 - Living Room		MEA	60
41	Second	2 - Flooded	No	3 - Flooded	1 - Living Room		G25N	60
41	Second	2 - Flooded	No	3 - Flooded	2 - Kitchen		MEA	60
41	Second	2 - Flooded	No	3 - Flooded	2 - Kitchen		G25N	60
41	Second	2 - Flooded	No	3 - Flooded	4 - Main Bedroom		MEA	60
41	Second	2 - Flooded	No	3 - Flooded	4 - Main Bedroom		G25N	60
41	Second	2 - Flooded	No	3 - Flooded	3 - Bathroom		MEA	60
41	Second	2 - Flooded	No	3 - Flooded	3 - Bathroom		G25N	60
41	Second	2 - Flooded	Yes	3 - Flooded			MEA	60
41	Second	2 - Flooded	Yes	3 - Flooded			G25N	60
42	Second	1 - NonF	No	2 - WD	1 - Living Room	6/8/19	MEA	60	77.4	29.6	100	7	107	147	2450	4050	2				11			4						7
42	Second	1 - NonF	No	2 - WD	1 - Living Room	6/8/19	G25N	60	77.4	29.6	83	0	83	104	1733	2350	35				30	13
42	Second	1 - NonF	No	2 - WD	2 - Kitchen	6/8/19	MEA	60	78.9	29.2	86	0	86	109	1816	2516	6							10
42	Second	1 - NonF	No	2 - WD	2 - Kitchen	6/8/19	G25N	60	78.9	29.2	63	0	63	74	1233	1500	12
42	Second	1 - NonF	No	2 - WD	4 - Main Bedroom	6/8/19	MEA	60	77.5	29.6	88	6	94	123	2050	3000																																	1
42	Second	1 - NonF	No	2 - WD	4 - Main Bedroom	6/8/19	G25N	60	77.5	29.6	182	0	182	386	6433	8800					1	2											2		2				4								4
42	Second	1 - NonF	No	2 - WD	3 - Bathroom	6/8/19	MEA	60	79.8	29.1	82	0	82	103	1716	2316								12															8
42	Second	1 - NonF	No	2 - WD	3 - Bathroom	6/8/19	G25N	60	79.8	29.1	119	0	119	171	2850	5500	11					5													3
42	Second	1 - NonF	Yes	2 - WD		6/8/19	MEA	60	80.6	28.9	148	0	148	246	4100	8800					5			1
42	Second	1 - NonF	Yes	2 - WD		6/8/19	G25N	60	80.6	28.9	117	1	118	169	2816	5366	25		3		28	8													12												6
43	Second	1 - NonF	No	1 - Dry Home	6 - Living Room - Kitchen	7/6/19	MEA	60	65	30	20	0	20	21	350	366	12				6			1
43	Second	1 - NonF	No	1 - Dry Home	6 - Living Room - Kitchen	7/6/19	G25N	60	65	30	11	0	11	11	183	183					8	1
43	Second	1 - NonF	No	1 - Dry Home	2 - Kitchen	7/6/19	MEA	60	65.7	29.7	12	0	12	12	200	200	7				3										1
43	Second	1 - NonF	No	1 - Dry Home	2 - Kitchen	7/6/19	G25N	60	65.7	29.7	15	0	15	16	266	283	7				5										2
43	Second	1 - NonF	No	1 - Dry Home	4 - Main Bedroom	7/6/19	MEA	60	61.3	31.6	12	0	12	12	200	200	6				1
43	Second	1 - NonF	No	1 - Dry Home	4 - Main Bedroom	7/6/19	G25N	60	61.3	31.6	18	0	18	19	316	333	13				5
43	Second	1 - NonF	No	1 - Dry Home	3 - Bathroom	7/6/19	MEA	60	65.6	30.1	24	0	24	25	416	450	2					2
43	Second	1 - NonF	No	1 - Dry Home	3 - Bathroom	7/6/19	G25N	60	65.6	30.1	31	0	31	33	550	600	29														1
43	Second	1 - NonF	Yes	1 - Dry Home		7/6/19	MEA	60	65.7	31.5	20	0	20	21	350	366	5				8			1
43	Second	1 - NonF	Yes	1 - Dry Home		7/6/19	G25N	60	65.7	31.5	28	0	28	30	500	533	13				9	4
44	Second	1 - NonF	No	1 - Dry Home	1 - Living Room	6/22/19	MEA	60	63.7	31.4	19	3	22	23	383	400	17				2									3
44	Second	1 - NonF	No	1 - Dry Home	1 - Living Room	6/22/19	G25N	60	63.7	31.4	10	9	19	20	333	350	6				2									9	2
44	Second	1 - NonF	No	1 - Dry Home	2 - Kitchen	6/22/19	MEA	60	63.9	31.4	17	0	17	18	300	316					2
44	Second	1 - NonF	No	1 - Dry Home	2 - Kitchen	6/22/19	G25N	60	63.9	31.4	12	5	17	18	300	316	2				3	5								5
44	Second	1 - NonF	No	1 - Dry Home	4 - Main Bedroom	6/22/19	MEA	60	63.6	31.4	13	3	16	17	283	300	7					4								3
44	Second	1 - NonF	No	1 - Dry Home	4 - Main Bedroom	6/22/19	G25N	60	63.6	31.4	3	0	3	3	50	50															1
44	Second	1 - NonF	No	1 - Dry Home	3 - Bathroom	6/22/19	MEA	60	63.7	31.4	9	4	13	13	216	216	8				1									4
44	Second	1 - NonF	No	1 - Dry Home	3 - Bathroom	6/22/19	G25N	60	63.7	31.4	18	0	18	19	316	333	1				9	8
44	Second	1 - NonF	Yes	1 - Dry Home		6/22/19	MEA	60	63.9	31.5	10	4	14	14	233	233						4		2						4
44	Second	1 - NonF	Yes	1 - Dry Home		6/22/19	G25N	60	63.9	31.5	8	0	8	8	133	133	1				3																									4
45	Second	1 - NonF	No	1 - Dry Home	1 - Living Room	6/22/19	MEA	60
45	Second	1 - NonF	No	1 - Dry Home	1 - Living Room		G25N	60
45	Second	1 - NonF	No	1 - Dry Home	2 - Kitchen		MEA	60
45	Second	1 - NonF	No	1 - Dry Home	2 - Kitchen		G25N	60
45	Second	1 - NonF	No	1 - Dry Home	4 - Main Bedroom		MEA	60
45	Second	1 - NonF	No	1 - Dry Home	4 - Main Bedroom		G25N	60
45	Second	1 - NonF	No	1 - Dry Home	3 - Bathroom		MEA	60
45	Second	1 - NonF	No	1 - Dry Home	3 - Bathroom		G25N	60
45	Second	1 - NonF	Yes	1 - Dry Home			MEA	60
45	Second	1 - NonF	Yes	1 - Dry Home			G25N	60
46	Second	1 - NonF	No	2 - WD	1 - Living Room	6/22/19	MEA	60	68.2	31.5	13	1	14	14	233	233	5				1		1	1						1
46	Second	1 - NonF	No	2 - WD	1 - Living Room	6/22/19	G25N	60	68.2	31.5	4	0	4	4	66	66	1				2										1
46	Second	1 - NonF	No	2 - WD	2 - Kitchen	6/22/19	MEA	60	67	31.8	13	1	14	14	233	233								2						1
46	Second	1 - NonF	No	2 - WD	2 - Kitchen	6/22/19	G25N	60	67	31.8	13	0	13	13	216	216	8				4
46	Second	1 - NonF	No	2 - WD	4 - Main Bedroom	6/22/19	MEA	60	60.8	28.4	18	3	21	22	366	383	8					8								3
46	Second	1 - NonF	No	2 - WD	4 - Main Bedroom	6/22/19	G25N	60	60.8	28.4	30	1	31	33	550	600	19				2	9								1
46	Second	1 - NonF	No	2 - WD	3 - Bathroom	6/22/19	MEA	60	67.7	31.7	18	3	21	22	366	383	1				5	1								3						2
46	Second	1 - NonF	No	2 - WD	3 - Bathroom	6/22/19	G25N	60	67.7	31.7	10	0	10	10	166	166					2
46	Second	1 - NonF	Yes	2 - WD		6/22/19	MEA	60	67.6	31.6	9	0	9	9	150	150					2
46	Second	1 - NonF	Yes	2 - WD		6/22/19	G25N	60	67.6	31.6	3	2	5	5	83	83					2									2	1
47	Second	2 - Flooded	No	2 - WD	1 - Living Room	7/6/19	MEA	60	63.7	31.8	12	0	12	12	200	200	2				1			3							3
47	Second	2 - Flooded	No	2 - WD	1 - Living Room	7/6/19	G25N	60	63.7	31.8	9	0	9	9	150	150	7				2
47	Second	2 - Flooded	No	2 - WD	2 - Kitchen	7/6/19	MEA	60	63.3	31.5	15	0	15	16	266	283					2	2
47	Second	2 - Flooded	No	2 - WD	2 - Kitchen	7/6/19	G25N	60	63.3	31.5	16	0	16	17	283	300	16
47	Second	2 - Flooded	No	2 - WD	4 - Main Bedroom	7/6/19	MEA	60	64	31.3	20	0	20	21	350	366					5	3
47	Second	2 - Flooded	No	2 - WD	4 - Main Bedroom	7/6/19	G25N	60	64	31.3	14	0	14	14	233	233	10				3	1
47	Second	2 - Flooded	No	2 - WD	3 - Bathroom	7/6/19	MEA	60	66.2	31.1	11	0	11	11	183	183	2					2	2	3
47	Second	2 - Flooded	No	2 - WD	3 - Bathroom	7/6/19	G25N	60	66.2	31.1	21	0	21	22	366	383	17																			1
47	Second	2 - Flooded	Yes	2 - WD		7/6/19	MEA	60	64	31.6	12	1	13	13	216	216	5				5									1
47	Second	2 - Flooded	Yes	2 - WD		7/6/19	G25N	60	64	31.6	9	0	9	9	150	150	3				4	2
48	Second	2 - Flooded	No	2 - WD	1 - Living Room	6/8/19	MEA	60	77.2	29.8	84	0	84	106	1766	2416	42							1
48	Second	2 - Flooded	No	2 - WD	1 - Living Room	6/8/19	G25N	60	77.2	29.8	44	0	44	49	816	916	24				20
48	Second	2 - Flooded	No	2 - WD	2 - Kitchen	6/8/19	MEA	60	77	29.8	73	0	73	89	1483	1900	20				7	4
48	Second	2 - Flooded	No	2 - WD	2 - Kitchen	6/8/19	G25N	60	77	29.8	15	1	16	17	283	300	13				2									1
48	Second	2 - Flooded	No	2 - WD	4 - Main Bedroom	6/8/19	MEA	60	76	29.8	77	0	77	95	1583	2066																																	1
48	Second	2 - Flooded	No	2 - WD	4 - Main Bedroom	6/8/19	G25N	60	76	29.8	22	0	22	23	383	400	21
48	Second	2 - Flooded	No	2 - WD	3 - Bathroom	6/8/19	MEA	60	77	29.7	70	0	70	84	1400	1766	19								9
48	Second	2 - Flooded	No	2 - WD	3 - Bathroom	6/8/19	G25N	60	77	29.7	18	6	24	25	416	450	8				8	2
48	Second	2 - Flooded	Yes	2 - WD		6/8/19	MEA	60	81	28.5	201	0	201	201	8800	8800	100				31	200
48	Second	2 - Flooded	Yes	2 - WD		6/8/19	G25N	60	81	28.5	201	2	201	201	8800	8800	229				210	20								2						1
49	Second	2 - Flooded	No	2 - WD	1 - Living Room	6/8/19	MEA	60	77.8	29.5	201	0	201	201	8800	8800								13
49	Second	2 - Flooded	No	2 - WD	1 - Living Room	6/8/19	G25N	60	77.8	29.5	201	0	201	201	8800	8800	11				40	3
49	Second	2 - Flooded	No	2 - WD	2 - Kitchen	6/8/19	MEA	60	77.2	29.8	191	0	191	446	7433	8800	5				5		1	5												15
49	Second	2 - Flooded	No	2 - WD	2 - Kitchen	6/8/19	G25N	60	77.2	29.8	142	0	142	228	3800	8800	40					29
49	Second	2 - Flooded	No	2 - WD	4 - Main Bedroom	6/8/19	MEA	60	76.5	29.8	181	5	186	411	6850	8800	13				22									5
49	Second	2 - Flooded	No	2 - WD	4 - Main Bedroom	6/8/19	G25N	60	76.5	29.8	192	0	192	459	7566	8800	44				18															4
49	Second	2 - Flooded	No	2 - WD	3 - Bathroom	6/8/19	MEA	60	77.5	29.8	128	0	128	192	3200	7566	15				30
49	Second	2 - Flooded	No	2 - WD	3 - Bathroom	6/8/19	G25N	60	77.5	29.8	201	0	201	201	8800	8800	27				26
49	Second	2 - Flooded	Yes	2 - WD		6/8/19	MEA	60	76.5	29.8	121	0	121	176	2933	5900					25
49	Second	2 - Flooded	Yes	2 - WD		6/8/19	G25N	60	76.5	29.8	97	0	97	128	2133	3200	1
51	Second	2 - Flooded	No	2 - WD	1 - Living Room		MEA	60
51	Second	2 - Flooded	No	2 - WD	1 - Living Room		G25N	60
51	Second	2 - Flooded	No	2 - WD	2 - Kitchen		MEA	60
51	Second	2 - Flooded	No	2 - WD	2 - Kitchen		G25N	60
51	Second	2 - Flooded	No	2 - WD	4 - Main Bedroom		MEA	60
51	Second	2 - Flooded	No	2 - WD	4 - Main Bedroom		G25N	60
51	Second	2 - Flooded	No	2 - WD	3 - Bathroom		MEA	60
51	Second	2 - Flooded	No	2 - WD	3 - Bathroom		G25N	60
51	Second	2 - Flooded	Yes	2 - WD			MEA	60
51	Second	2 - Flooded	Yes	2 - WD			G25N	60
52	Second	1 - NonF	No	2 - WD	1 - Living Room		MEA	60
52	Second	1 - NonF	No	2 - WD	1 - Living Room		G25N	60
52	Second	1 - NonF	No	2 - WD	2 - Kitchen		MEA	60
52	Second	1 - NonF	No	2 - WD	2 - Kitchen		G25N	60
52	Second	1 - NonF	No	2 - WD	4 - Main Bedroom		MEA	60
52	Second	1 - NonF	No	2 - WD	4 - Main Bedroom		G25N	60
52	Second	1 - NonF	No	2 - WD	3 - Bathroom		MEA	60
52	Second	1 - NonF	No	2 - WD	3 - Bathroom		G25N	60
52	Second	1 - NonF	Yes	2 - WD			MEA	60
52	Second	1 - NonF	Yes	2 - WD			G25N	60
53	Second	1 - NonF	No	2 - WD	1 - Living Room	6/29/19	MEA	60	70.1	30.1	41	0	41	45	750	833	15				24	2
53	Second	1 - NonF	No	2 - WD	1 - Living Room	6/29/19	G25N	60	70.1	30.1	37	2	39	43	716	800	7				3	2	6							2																		10
53	Second	1 - NonF	No	2 - WD	2 - Kitchen	6/29/19	MEA	60	70.4	29.8	39	0	39	43	716	800	8
53	Second	1 - NonF	No	2 - WD	2 - Kitchen	6/29/19	G25N	60	70.4	29.8	47	0	47	53	883	1016	36				10	1
53	Second	1 - NonF	No	2 - WD	4 - Main Bedroom	6/29/19	MEA	60	71.4	29.9	36	1	37	39	483	516	7				5			21						1
53	Second	1 - NonF	No	2 - WD	4 - Main Bedroom	6/29/19	G25N	60	71.4	29.9	32	0	32	35	583	633	21				6	5
53	Second	1 - NonF	No	2 - WD	3 - Bathroom	6/29/19	MEA	60	71.4	29.7	39	1	40	44	733	816	1							1						1
53	Second	1 - NonF	No	2 - WD	3 - Bathroom	6/29/19	G25N	60	71.4	29.7	51	0	51	58	966	1116	42				9
53	Second	1 - NonF	Yes	2 - WD		6/29/19	MEA	60	68.2	30.1	40	1	41	45	750	833	6				8									1
53	Second	1 - NonF	Yes	2 - WD		6/29/19	G25N	60	68.2	30.1	12	0	12	12	200	200	5				7
54	Second	1 - NonF	No	2 - WD	1 - Living Room	7/6/19	MEA	60	56.1	33.7	19	0	19	20	333	350					3	1
54	Second	1 - NonF	No	2 - WD	1 - Living Room	7/6/19	G25N	60	56.1	33.7	11	0	11	11	183	183	9				1										1
54	Second	1 - NonF	No	2 - WD	2 - Kitchen	7/6/19	MEA	60	58.3	33.3	20	0	20	21	350	366	5					2
54	Second	1 - NonF	No	2 - WD	2 - Kitchen	7/6/19	G25N	60	58.3	33.3	14	0	14	14	233	233	10				2
54	Second	1 - NonF	No	2 - WD	4 - Main Bedroom	7/6/19	MEA	60	59.7	32.6	33	1	34	37	616	683	6				7	3								1
54	Second	1 - NonF	No	2 - WD	4 - Main Bedroom	7/6/19	G25N	60	59.7	32.6	10	0	10	10	166	166	10
54	Second	1 - NonF	No	2 - WD	3 - Bathroom	7/6/19	MEA	60	59.4	32.8	17	0	17	18	300	316	4				1	1	1	1
54	Second	1 - NonF	No	2 - WD	3 - Bathroom	7/6/19	G25N	60	59.4	32.8	18	0	18	19	316	333	11				4
54	Second	1 - NonF	Yes	2 - WD		7/6/19	MEA	60	57.4	33.2	17	0	17	18	300	316	5					5																										1
54	Second	1 - NonF	Yes	2 - WD		7/6/19	G25N	60	57.4	33.2	6	1	7	7	116	116	5				1									1
55	Second	2 - Flooded	No	2 - WD	1 - Living Room		MEA	60
55	Second	2 - Flooded	No	2 - WD	1 - Living Room		G25N	60
55	Second	2 - Flooded	No	2 - WD	2 - Kitchen		MEA	60
55	Second	2 - Flooded	No	2 - WD	2 - Kitchen		G25N	60
55	Second	2 - Flooded	No	2 - WD	4 - Main Bedroom		MEA	60
55	Second	2 - Flooded	No	2 - WD	4 - Main Bedroom		G25N	60
55	Second	2 - Flooded	No	2 - WD	3 - Bathroom		MEA	60
55	Second	2 - Flooded	No	2 - WD	3 - Bathroom		G25N	60
55	Second	2 - Flooded	Yes	2 - WD			MEA	60
55	Second	2 - Flooded	Yes	2 - WD			G25N	60
56	Second	1 - NonF	No	1 - Dry Home	6 - Living Room - Kitchen	7/13/19	MEA	60	66	23.6	13	1	14	14	233	233																																	1
56	Second	1 - NonF	No	1 - Dry Home	6 - Living Room - Kitchen	7/13/19	G25N	60	66	23.6	8	0	8	8	133	133	4
56	Second	1 - NonF	No	1 - Dry Home	4 - Main Bedroom	7/13/19	MEA	60	65.1	23.6	14	0	14	14	233	233	4					8
56	Second	1 - NonF	No	1 - Dry Home	4 - Main Bedroom	7/13/19	G25N	60	65.1	23.6	10	0	10	10	166	166	8					2
56	Second	1 - NonF	No	1 - Dry Home	3 - Bathroom	7/13/19	MEA	60	65	22.8	12	1	13	13	216	216	8					2								1
56	Second	1 - NonF	No	1 - Dry Home	3 - Bathroom	7/13/19	G25N	60	65	22.8	1	1	2	2	33	33														1
56	Second	1 - NonF	Yes	1 - Dry Home		7/13/19	MEA	60	56	24	8	1	9	9	150	150	8													1
56	Second	1 - NonF	Yes	1 - Dry Home		7/13/19	G25N	60	56	24	4	1	5	5	83	83	1					1								1
57	Second	1 - NonF	No	1 - Dry Home	1 - Living Room	7/13/19	MEA	60	67.2	23.6	26	2	28	30	500	533	10						1							2
57	Second	1 - NonF	No	1 - Dry Home	1 - Living Room	7/13/19	G25N	60	67.2	23.6	4	1	5	5	83	83	2													1	2
57	Second	1 - NonF	No	1 - Dry Home	2 - Kitchen	7/13/19	MEA	60	66.5	23.6	10	4	14	14	233	233														4
57	Second	1 - NonF	No	1 - Dry Home	2 - Kitchen	7/13/19	G25N	60	66.5	23.6	8	0	8	8	133	133	1				4
57	Second	1 - NonF	No	1 - Dry Home	4 - Main Bedroom	7/13/19	MEA	60	66.5	23.6	12	2	14	14	233	233						6		2						2
57	Second	1 - NonF	No	1 - Dry Home	4 - Main Bedroom	7/13/19	G25N	60	66.5	23.6	4	1	5	5	83	83	1													1
57	Second	1 - NonF	No	1 - Dry Home	3 - Bathroom	7/13/19	MEA	60	67	23.6	24	2	26	28	466	500								24						2
57	Second	1 - NonF	No	1 - Dry Home	3 - Bathroom	7/13/19	G25N	60	67	23.6	4	0	4	4	66	66	2				1
57	Second	1 - NonF	Yes	1 - Dry Home		7/13/19	MEA	60	66.8	23.2	8	1	9	9	150	150					2	2								1
57	Second	1 - NonF	Yes	1 - Dry Home		7/13/19	G25N	60	66.8	23.2	3	1	4	4	66	66	3													1
58	Second	1 - NonF	No	1 - Dry Home	1 - Living Room	5/25/19	MEA	60	65.8	30.1	58	0	58	67	1116	1333					5
58	Second	1 - NonF	No	1 - Dry Home	1 - Living Room	5/25/19	G25N	60	65.8	30.1	43	0	43	48	800	900
58	Second	1 - NonF	No	1 - Dry Home	2 - Kitchen	5/25/19	MEA	60	64.7	30.6	55	4	59	63	1150	1383	2							2						4
58	Second	1 - NonF	No	1 - Dry Home	2 - Kitchen	5/25/19	G25N	60	64.7	30.6	29	0	29	31	516	550	1					1														1
58	Second	1 - NonF	No	1 - Dry Home	4 - Main Bedroom	5/25/19	MEA	60	65.6	30.7	42	0	42	47	783	883	3							39
58	Second	1 - NonF	No	1 - Dry Home	4 - Main Bedroom	5/25/19	G25N	60	65.6	30.7	43	0	43	48	800	900
58	Second	1 - NonF	No	1 - Dry Home	3 - Bathroom	5/25/19	MEA	60	66.6	30.4	47	2	49	53	883	1016	43							2						2
58	Second	1 - NonF	No	1 - Dry Home	3 - Bathroom	5/25/19	G25N	60	66.6	30.4	32	0	32	35	583	633	1				4
58	Second	1 - NonF	Yes	1 - Dry Home		5/25/19	MEA	60	58.1	32.8	16	7	23	24	400	416	3													7
58	Second	1 - NonF	Yes	1 - Dry Home		5/25/19	G25N	60	58.1	32.8	11	0	11	11	183	183	1					1
59	Second	1 - NonF	No	2 - WD	1 - Living Room	6/22/19	MEA	60	66.6	31.1	6	4	10	10	166	166					1			4						4
59	Second	1 - NonF	No	2 - WD	1 - Living Room	6/22/19	G25N	60	66.6	31.1	4	0	4	4	66	66	1				2
59	Second	1 - NonF	No	2 - WD	2 - Kitchen	6/22/19	MEA	60	68.3	30.9	7	1	8	8	133	133	2				1									1
59	Second	1 - NonF	No	2 - WD	2 - Kitchen	6/22/19	G25N	60	68.3	30.9	7	0	7	7	116	116						5
59	Second	1 - NonF	No	2 - WD	4 - Main Bedroom	6/22/19	MEA	60	65.8	31.6	10	3	13	13	216	216	4							1						3
59	Second	1 - NonF	No	2 - WD	4 - Main Bedroom	6/22/19	G25N	60	68.8	31.6	8	0	8	8	133	133	4				2	2
59	Second	1 - NonF	No	2 - WD	3 - Bathroom	6/22/19	MEA	60	66	31.8	5	3	8	8	133	133														3	3
59	Second	1 - NonF	No	2 - WD	3 - Bathroom	6/22/19	G25N	60	66	31.8	3	0	3	3	50	50	1				1
59	Second	1 - NonF	Yes	2 - WD		6/22/19	MEA	60	70.8	30.3	7	0	7	7	116	116					2			5
59	Second	1 - NonF	Yes	2 - WD		6/22/19	G25N	60	70.8	30.3	2	0	2	2	33	33					2
60	Second	1 - NonF	No	2 - WD	1 - Living Room	7/6/19	MEA	60	58.9	33	9	0	9	9	150	150	3				3
60	Second	1 - NonF	No	2 - WD	1 - Living Room	7/6/19	G25N	60	58.9	33	13	0	13	13	216	216	3				2	1
60	Second	1 - NonF	No	2 - WD	2 - Kitchen	7/6/19	MEA	60	59.7	32.7	11	0	11	11	183	183	5																			1
60	Second	1 - NonF	No	2 - WD	2 - Kitchen	7/6/19	G25N	60	59.7	32.7	31	2	33	36	600	650	6				6	6								2
60	Second	1 - NonF	No	2 - WD	4 - Main Bedroom	7/6/19	MEA	60	59.1	32.9	16	0	16	17	283	300					5		2													4
60	Second	1 - NonF	No	2 - WD	4 - Main Bedroom	7/6/19	G25N	60	59.1	32.9	5	0	5	5	83	83						1
60	Second	1 - NonF	No	2 - WD	3 - Bathroom	7/6/19	MEA	60	59.6	32.8	35	3	38	42	700	783	26				2	1								3																		2
60	Second	1 - NonF	No	2 - WD	3 - Bathroom	7/6/19	G25N	60	59.6	32.8	31	0	31	33	550	600	25				3										3
60	Second	1 - NonF	Yes	2 - WD		7/6/19	MEA	60	62.4	31.3	20	0	20	21	350	366	6					4
60	Second	1 - NonF	Yes	2 - WD		7/6/19	G25N	60	62.4	31.3	11	0	11	11	183	183	7				2															2
61	Second	1 - NonF	No	2 - WD	1 - Living Room	7/6/19	MEA	60	59.3	32.6	18	0	18	19	316	333					1										1
61	Second	1 - NonF	No	2 - WD	1 - Living Room	7/6/19	G25N	60	59.3	32.6	5	0	5	5	83	83	4					1
61	Second	1 - NonF	No	2 - WD	2 - Kitchen	7/6/19	MEA	60	59.3	32.5	30	1	31	33	533	583	5				5	7	1	5						1
61	Second	1 - NonF	No	2 - WD	2 - Kitchen	7/6/19	G25N	60	59.3	32.5	17	5	22	23	383	400	2				4	1								5	9
61	Second	1 - NonF	No	2 - WD	4 - Main Bedroom	7/6/19	MEA	60	62.3	32.2	30	0	30	32	533	583					9			2
61	Second	1 - NonF	No	2 - WD	4 - Main Bedroom	7/6/19	G25N	60	62.3	32.2	16	1	17	18	300	316	5				6	1								1
61	Second	1 - NonF	No	2 - WD	3 - Bathroom	7/6/19	MEA	60	55.7	33.4	32	0	32	35	583	633	8				6	6	2	3
61	Second	1 - NonF	No	2 - WD	3 - Bathroom	7/6/19	G25N	60	55.7	33.4	32	0	32	35	583	633	30				1	1
61	Second	1 - NonF	Yes	2 - WD		7/6/19	MEA	60	59.6	31.9	7	0	7	7	116	116					4																											1
61	Second	1 - NonF	Yes	2 - WD		7/6/19	G25N	60	59.6	31.9	15	0	15	16	266	283	12				1	1
62	Second	1 - NonF	No	2 - WD	1 - Living Room		MEA	60	58.6	31.5	49	0	49	55	916	1050					4
62	Second	1 - NonF	No	2 - WD	1 - Living Room		G25N	60	58.6	31.5	23	0	23	24	400	416	7			1	13	1
62	Second	1 - NonF	No	2 - WD	2 - Kitchen		MEA	60	62.3	31.1	52	0	52	59	983	1150					8
62	Second	1 - NonF	No	2 - WD	2 - Kitchen		G25N	60	62.3	31.1	31	1	31	33	550	600	2				14	7									2
62	Second	1 - NonF	No	2 - WD	4 - Main Bedroom		MEA	60	62.5	30.4	51	0	51	58	966	116	1				7
62	Second	1 - NonF	No	2 - WD	4 - Main Bedroom		G25N	60	62.5	30.4	16	0	16	17	283	300					11	5
62	Second	1 - NonF	No	2 - WD	3 - Bathroom		MEA	60	67	30.3	38	0	38	42	700	783					12
62	Second	1 - NonF	No	2 - WD	3 - Bathroom		G25N	60	67	30.3	47	0	47	53	883	1016	19				26	1													1
62	Second	1 - NonF	Yes	2 - WD			MEA	60	63.2	30	61	0	61	71	1083	1433	4					1
62	Second	1 - NonF	Yes	2 - WD			G25N	60	63.2	30	16	0	16	17	283	300	3
50	Second	2 - Flooded	No	2 - WD	1 - Living Room		MEA	60
50	Second	2 - Flooded	No	2 - WD	1 - Living Room		G25N	60
50	Second	2 - Flooded	No	2 - WD	2 - Kitchen		MEA	60
50	Second	2 - Flooded	No	2 - WD	2 - Kitchen		G25N	60
50	Second	2 - Flooded	No	2 - WD	4 - Main Bedroom		MEA	60
50	Second	2 - Flooded	No	2 - WD	4 - Main Bedroom		G25N	60
50	Second	2 - Flooded	No	2 - WD	3 - Bathroom		MEA	60
50	Second	2 - Flooded	No	2 - WD	3 - Bathroom		G25N	60
50	Second	2 - Flooded	Yes	2 - WD			MEA	60
50	Second	2 - Flooded	Yes	2 - WD			G25N	60
[truncated: 49 more columns]
