# Supplementary material for: Hurricane María drives increased indoor proliferation of filamentous fungi in San Juan, Puerto Rico: a two-year culture-based approach
Source: PeerJ. 2022 Mar 3;10:e12730. doi: 10.7717/peerj.12730 (PMC8898552; doi:10.7717/peerj.12730)
Supplement: Supplemental Information 4 — This dataset provides includes fungal colony counts per house sampled, with positive-hole correction of estimated median of indoor samples per house. Also additional variables used in our analyses are included. [file peerj-10-12730-s004.csv]

House (#)	Location	Sample Media	Fungi/m3 ESTIMATED Median	Fungi/m3 ESTIMATED Mean	Condition	FEMA	% RH	Sampling	IL-1B/mg	Cons
1	Indoor	G25N	108.0	162.5	3) Flooded	Flooded	67.5	First	134.296	Cement
1	Outdoor	G25N			3) Flooded	Flooded	65.4	First		Cement
2	Indoor	G25N	83.0	121.7	3) Flooded	Flooded	62.6	First	143.69733	Wood
2	Outdoor	G25N			3) Flooded	Flooded		First		Wood
4	Indoor	G25N	2437.0	3605.8	3) Flooded	Flooded	70.2	First	263.62267	Wood
4	Outdoor	G25N	283	283	3) Flooded	Flooded	66.3	First		Wood
5	Indoor	G25N	400.0	593.2	3) Flooded	Flooded	66.0	First	260.777	Wood
5	Outdoor	G25N	650	650	3) Flooded	Flooded	64.6	First		Wood
8	Indoor	G25N	592.0	562.2	2) Water-Damage	Flooded	61.7	First	308.715	Wood
8	Outdoor	G25N	383	383	2) Water-Damage	Flooded	59.6	First		Wood
9	Indoor	G25N	183.0	237.2	3) Flooded	Flooded	69.7	First	238.688	Cement
9	Outdoor	G25N	183	183	3) Flooded	Flooded	67.8	First		Cement
10	Indoor	G25N	1525.0	3008.2	3) Flooded	Flooded	61.7	First	672.284	Wood
10	Outdoor	G25N	1,216	1216	3) Flooded	Flooded	62.2	First		Wood
11	Indoor	G25N	141.0	141.0	3) Flooded	Flooded	68.4	First	405.70467	Cement
11	Outdoor	G25N	100	100	3) Flooded	Flooded	62.2	First		Cement
12	Indoor	G25N	4858.0	4824.8	3) Flooded	Flooded	61.2	First	626.185	Cement
12	Outdoor	G25N	166	166	3) Flooded	Flooded	61.0	First		Cement
13	Indoor	G25N	3183.0	3966.5	2) Water-Damage	Flooded	76.0	First	176.23267	Both
13	Outdoor	G25N	3,400	3400	2) Water-Damage	Flooded	70.0	First		Both
16	Indoor	G25N	775.0	941.5	2) Water-Damage	Non-Flooded	65.9	First	96.744667	Wood
16	Outdoor	G25N	283	282	2) Water-Damage	Non-Flooded	67.1	First		Wood
17	Indoor	G25N	83.0	78.8	1) Dry	Non-Flooded	70.2	First	48.115	Both
17	Outdoor	G25N	116	116	1) Dry	Non-Flooded	64.0	First		Both
18	Indoor	G25N	167.0	158.2	1) Dry	Non-Flooded	64.0	First	19.289667	Both
18	Outdoor	G25N	50	50	1) Dry	Non-Flooded	65.7	First		Both
25	Indoor	G25N	8800.0	7980.0	2) Water-Damage	Flooded	67.5	First	113.40733	Both
25	Outdoor	G25N	8,800	8800	2) Water-Damage	Flooded	65.2	First		Both
26	Indoor	G25N	217.0	199.8	2) Water-Damage	Flooded	65.1	First	30.62033	Wood
26	Outdoor	G25N	350	350	2) Water-Damage	Flooded	63.0	First		Wood
27	Indoor	G25N	450.0	487.5	3) Flooded	Flooded	63.5	First	89.916333	Cement
27	Outdoor	G25N	300	300	3) Flooded	Flooded	60.6	First		Cement
28	Indoor	G25N	83.0	83.0	1) Dry	Non-Flooded	65.6	First	70.357	Cement
28	Outdoor	G25N	133	133	1) Dry	Non-Flooded	66.0	First		Cement
29	Indoor	G25N	525.0	599.8	1) Dry	Non-Flooded	73.3	First	96.054	Wood
29	Outdoor	G25N	383	383	1) Dry	Non-Flooded	71.3	First		Wood
30	Indoor	G25N	158.0	279.0	3) Flooded	Flooded	73.0	First	1385.631	Cement
30	Outdoor	G25N	550	550	3) Flooded	Flooded	75.0	First		Cement
31	Indoor	G25N	316.5	295.8	2) Water-Damage	Flooded	61.2	First	69.692	Wood
31	Outdoor	G25N	650	650	2) Water-Damage	Flooded	61.7	First		Wood
32	Indoor	G25N	841.5	804.0	2) Water-Damage	Non-Flooded	66.6	First	50.236333	Wood
32	Outdoor	G25N	233	233	2) Water-Damage	Non-Flooded	64.2	First		Wood
33	Indoor	G25N	1300.0	1300.0	3) Flooded	Flooded	75.0	First	162.13867	Cement
33	Outdoor	G25N	2,166	2166	3) Flooded	Flooded	72.2	First		Cement
35	Indoor	G25N	883.0	805.3	2) Water-Damage	Flooded	66.5	First	316.79967	Wood
35	Outdoor	G25N	1,650	1650	2) Water-Damage	Flooded	68.0	First		Wood
36	Indoor	G25N	1791.5	1774.8	1) Dry	Flooded	71.5	First	590.53133	Wood
36	Outdoor	G25N	1,233	1233	1) Dry	Flooded	67.6	First		Wood
37	Indoor	G25N	775.0	641.5	1) Dry	Non-Flooded	69.6	First	261.14367	Cement
37	Outdoor	G25N	400	400	1) Dry	Non-Flooded	69.0	First		Cement
38	Indoor	G25N	308.0	278.8	1) Dry	Non-Flooded	68.1	First	1734.7	Cement
38	Outdoor	G25N	66	66	1) Dry	Non-Flooded	67.1	First		Cement
39	Indoor	G25N	516.5	504.0	3) Flooded	Flooded	66.6	First	66.945333	Cement
39	Outdoor	G25N	583	583	3) Flooded	Flooded	67.5	First		Cement
40	Indoor	G25N	916.5	933.3	2) Water-Damage	Non-Flooded	70.4	First	1738.366	Cement
40	Outdoor	G25N	700	700	2) Water-Damage	Non-Flooded	68.4	First		Cement
41	Indoor	G25N	791.5	875.8	3) Flooded	Flooded	63.6	First	684.392	Wood
41	Outdoor	G25N	600	600	3) Flooded	Flooded	60.1	First		Wood
42	Indoor	G25N	775.0	813	2) Water-Damage	Non-Flooded	62.7	First	14001.26	Wood
42	Outdoor	G25N	600	600	2) Water-Damage	Non-Flooded	59.5	First		Wood
43	Indoor	G25N	750.0	894	1) Dry	Non-Flooded	60.3	First	11157.908	Wood
43	Outdoor	G25N	550	550	1) Dry	Non-Flooded	59.8	First		Wood
44	Indoor	G25N	1400.0	2,205	1) Dry	Non-Flooded	58.2	First	10005.682	Wood
44	Outdoor	G25N	350	350	1) Dry	Non-Flooded	59.8	First		Wood
45	Indoor	G25N	1108.0	1,321	1) Dry	Non-Flooded	57.8	First	2618.068	Wood
45	Outdoor	G25N	1,016	1016	1) Dry	Non-Flooded	58.9	First		Wood
46	Indoor	G25N	383.0	487	2) Water-Damage	Non-Flooded	58.6	First	154.39867	Wood
46	Outdoor	G25N	216	216	2) Water-Damage	Non-Flooded	58	First		Wood
47	Indoor	G25N	483.0	583	2) Water-Damage	Flooded	66.2	First	931.54267	Wood
47	Outdoor	G25N	283	283	2) Water-Damage	Flooded	66.4	First		Wood
48	Indoor	G25N	558.0	571	2) Water-Damage	Flooded	67.6	First	3327.2353	Both
48	Outdoor	G25N	600	600	2) Water-Damage	Flooded	69.6	First		Both
49	Indoor	G25N	3983.0	4,367	2) Water-Damage	Flooded	71.7	First	4186.3307	Wood
49	Outdoor	G25N	516	516	2) Water-Damage	Flooded	70.5	First		Wood
50	Indoor	G25N	591.5	658	2) Water-Damage	Flooded		First	10888.501	Wood
50	Outdoor	G25N	183	183	2) Water-Damage	Flooded		First		Wood
51	Indoor	G25N	1550.0	1,504	2) Water-Damage	Flooded	70.1	First	9898.4707	Wood
51	Outdoor	G25N	800	800	2) Water-Damage	Flooded	67.1	First		Wood
52	Indoor	G25N	674.5	637	2) Water-Damage	Non-Flooded	68.4	First	4504.2617	Cement
52	Outdoor	G25N	133	133	2) Water-Damage	Non-Flooded	64.6	First		Cement
53	Indoor	G25N	799.5	808	2) Water-Damage	Non-Flooded	60.6	First	315.78567	Wood
53	Outdoor	G25N	366	366	2) Water-Damage	Non-Flooded	65.6	First		Wood
54	Indoor	G25N	274.5	333	2) Water-Damage	Non-Flooded	63.9	First	201.91833	Wood
54	Outdoor	G25N	216	216	2) Water-Damage	Non-Flooded	62.7	First		Wood
55	Indoor	G25N	666.5	629	2) Water-Damage	Flooded	61.9	First	31.466333	Wood
55	Outdoor	G25N	300	300	2) Water-Damage	Flooded	62.7	First		Wood
56	Indoor	G25N	300.0	300	1) Dry	Non-Flooded	64.4	First	120.895	Wood
56	Outdoor	G25N	550	550	1) Dry	Non-Flooded	59.5	First		Wood
57	Indoor	G25N	2091.0	1,958	1) Dry	Non-Flooded	62.2	First	526.00467	Cement
57	Outdoor	G25N	1233	1233	1) Dry	Non-Flooded	56.2	First		Cement
58	Indoor	G25N	1308.0	1,317	1) Dry	Non-Flooded	75.6	First	626.79967	Wood
58	Outdoor	G25N	1483	1483	1) Dry	Non-Flooded	68.5	First		Wood
59	Indoor	G25N	1625.0	1,650	2) Water-Damage	Non-Flooded	67.9	First	380.47233	Wood
59	Outdoor	G25N	1550	1550	2) Water-Damage	Non-Flooded	58.6	First		Wood
60	Indoor	G25N	1158.0	1,429	2) Water-Damage	Non-Flooded	59.2	First	633.95433	Wood
60	Outdoor	G25N	750	750	2) Water-Damage	Non-Flooded	57.8	First		Wood
61	Indoor	G25N	1391.5	1,750	2) Water-Damage	Non-Flooded	62.1	First	573.74667	Wood
61	Outdoor	G25N	2616	1616	2) Water-Damage	Non-Flooded	59.7	First		Wood
62	Indoor	G25N	2683.0	2,654	2) Water-Damage	Non-Flooded	71.4	First	105.08501	Wood
62	Outdoor	G25N	1100	1100	2) Water-Damage	Non-Flooded	63	First		Wood
1	Indoor	MEA			3) Flooded	Flooded	67.5	First	134.296	Cement
1	Outdoor	MEA			3) Flooded	Flooded	65.4	First		Cement
2	Indoor	MEA	150	149.7	3) Flooded	Flooded	62.6	First	143.69733	Wood
2	Outdoor	MEA			3) Flooded	Flooded		First		Wood
4	Indoor	MEA	675	763	3) Flooded	Flooded	70.2	First	263.62267	Wood
4	Outdoor	MEA	350	350	3) Flooded	Flooded	66.3	First		Wood
5	Indoor	MEA	350	356	3) Flooded	Flooded	66.0	First	260.777	Wood
5	Outdoor	MEA	283	283	3) Flooded	Flooded	64.6	First		Wood
8	Indoor	MEA	333	321	2) Water-Damage	Flooded	61.7	First	308.715	Wood
8	Outdoor	MEA	450	450	2) Water-Damage	Flooded	59.6	First		Wood
9	Indoor	MEA	166	216.3	3) Flooded	Flooded	69.7	First	238.688	Cement
9	Outdoor	MEA	316	316	3) Flooded	Flooded	67.8	First		Cement
10	Indoor	MEA	375	454	3) Flooded	Flooded	61.7	First	672.284	Wood
10	Outdoor	MEA	533	533	3) Flooded	Flooded	62.2	First		Wood
11	Indoor	MEA	183	200	3) Flooded	Flooded	68.4	First	405.70467	Cement
11	Outdoor	MEA	183	183	3) Flooded	Flooded	62.2	First		Cement
12	Indoor	MEA	200	421	3) Flooded	Flooded	61.2	First	626.185	Cement
12	Outdoor	MEA	366	366	3) Flooded	Flooded	61.0	First		Cement
13	Indoor	MEA	517	698	2) Water-Damage	Flooded	76.0	First	176.23267	Both
13	Outdoor	MEA	583	583	2) Water-Damage	Flooded	70.0	First		Both
16	Indoor	MEA	775	708	2) Water-Damage	Non-Flooded	65.9	First	96.744667	Wood
16	Outdoor	MEA	416	416	2) Water-Damage	Non-Flooded	67.1	First		Wood
17	Indoor	MEA	166	166	1) Dry	Non-Flooded	70.2	First	48.115	Both
17	Outdoor	MEA	233	233	1) Dry	Non-Flooded	64.0	First		Both
18	Indoor	MEA	92	112	1) Dry	Non-Flooded	64.0	First	19.289667	Both
18	Outdoor	MEA	100	100	1) Dry	Non-Flooded	65.7	First		Both
25	Indoor	MEA	6100	6100	2) Water-Damage	Flooded	67.5	First	113.40733	Both
25	Outdoor	MEA	8800	8800	2) Water-Damage	Flooded	65.2	First		Both
26	Indoor	MEA	175	175	2) Water-Damage	Flooded	65.1	First	30.62033	Wood
26	Outdoor	MEA	233	233	2) Water-Damage	Flooded	63.0	First		Wood
27	Indoor	MEA	183	183	3) Flooded	Flooded	63.5	First	89.916333	Cement
27	Outdoor	MEA	183	183	3) Flooded	Flooded	60.6	First		Cement
28	Indoor	MEA	117	125	1) Dry	Non-Flooded	65.6	First	70.357	Cement
28	Outdoor	MEA	100	100	1) Dry	Non-Flooded	66.0	First		Cement
29	Indoor	MEA	608	596	1) Dry	Non-Flooded	73.3	First	96.054	Wood
29	Outdoor	MEA	450	450	1) Dry	Non-Flooded	71.3	First		Wood
30	Indoor	MEA	200	291	3) Flooded	Flooded	73.0	First	1385.631	Cement
30	Outdoor	MEA	300	300	3) Flooded	Flooded	75.0	First		Cement
31	Indoor	MEA	292	287	2) Water-Damage	Flooded	61.2	First	69.692	Wood
31	Outdoor	MEA	500	500	2) Water-Damage	Flooded	61.7	First		Wood
32	Indoor	MEA	308	317	2) Water-Damage	Non-Flooded	66.6	First	50.236333	Wood
32	Outdoor	MEA	333	333	2) Water-Damage	Non-Flooded	64.2	First		Wood
33	Indoor	MEA	1916	1952	3) Flooded	Flooded	75.0	First	162.13867	Cement
33	Outdoor	MEA	700	700	3) Flooded	Flooded	72.2	First		Cement
35	Indoor	MEA	900	994.3	2) Water-Damage	Flooded	66.5	First	316.79967	Wood
35	Outdoor	MEA	1300	1300	2) Water-Damage	Flooded	68.0	First		Wood
36	Indoor	MEA	1250	1396	1) Dry	Flooded	71.5	First	590.53133	Wood
36	Outdoor	MEA	716	716	1) Dry	Flooded	67.6	First		Wood
37	Indoor	MEA	349.5	378.8	1) Dry	Non-Flooded	69.6	First	261.14367	Cement
37	Outdoor	MEA	483	483	1) Dry	Non-Flooded	69.0	First		Cement
38	Indoor	MEA	233	321.7	1) Dry	Non-Flooded	68.1	First	1734.7	Cement
38	Outdoor	MEA	133	133	1) Dry	Non-Flooded	67.1	First		Cement
39	Indoor	MEA	374.5	437.2	3) Flooded	Flooded	66.6	First	66.945333	Cement
39	Outdoor	MEA	1116	1116	3) Flooded	Flooded	67.5	First		Cement
40	Indoor	MEA	916.5	891.25	2) Water-Damage	Non-Flooded	70.4	First	1738.366	Cement
40	Outdoor	MEA	3400	3400	2) Water-Damage	Non-Flooded	68.4	First		Cement
41	Indoor	MEA	816	745.2	3) Flooded	Flooded	63.6	First	684.392	Wood
41	Outdoor	MEA	716	716	3) Flooded	Flooded	60.1	First		Wood
42	Indoor	MEA	1108	1029	2) Water-Damage	Non-Flooded	62.7	First	14001.26	Wood
42	Outdoor	MEA	416	416	2) Water-Damage	Non-Flooded	59.5	First		Wood
43	Indoor	MEA	916	733	1) Dry	Non-Flooded	60.3	First	11157.908	Wood
43	Outdoor	MEA	500	500	1) Dry	Non-Flooded	59.8	First		Wood
44	Indoor	MEA	416	438.3	1) Dry	Non-Flooded	58.2	First	10005.682	Wood
44	Outdoor	MEA	150	150	1) Dry	Non-Flooded	59.8	First		Wood
45	Indoor	MEA	558	637	1) Dry	Non-Flooded	57.8	First	2618.068	Wood
45	Outdoor	MEA	533	533	1) Dry	Non-Flooded	58.9	First		Wood
46	Indoor	MEA	225	270.5	2) Water-Damage	Non-Flooded	58.6	First	154.39867	Wood
46	Outdoor	MEA	233	233	2) Water-Damage	Non-Flooded	58	First		Wood
47	Indoor	MEA	383	362.2	2) Water-Damage	Flooded	66.2	First	931.54267	Wood
47	Outdoor	MEA	300	300	2) Water-Damage	Flooded	66.4	First		Wood
48	Indoor	MEA	299.5	474.5	2) Water-Damage	Flooded	67.6	First	3327.2353	Both
48	Outdoor	MEA	550	550	2) Water-Damage	Flooded	69.6	First		Both
49	Indoor	MEA	2316.5	2320.5	2) Water-Damage	Flooded	71.7	First	4186.3307	Wood
49	Outdoor	MEA	1216	1216	2) Water-Damage	Flooded	70.5	First		Wood
50	Indoor	MEA	391	403.8	2) Water-Damage	Flooded		First	10888.501	Wood
50	Outdoor	MEA	316	316	2) Water-Damage	Flooded		First		Wood
51	Indoor	MEA	866.5	899.8	2) Water-Damage	Flooded	70.1	First	9898.4707	Wood
51	Outdoor	MEA	650	650	2) Water-Damage	Flooded	67.1	First		Wood
52	Indoor	MEA	641.5	608	2) Water-Damage	Non-Flooded	68.4	First	4504.2617	Cement
52	Outdoor	MEA	150	150	2) Water-Damage	Non-Flooded	64.6	First		Cement
53	Indoor	MEA	641.5	687.2	2) Water-Damage	Non-Flooded	60.6	First	315.78567	Wood
53	Outdoor	MEA	350	350	2) Water-Damage	Non-Flooded	65.6	First		Wood
54	Indoor	MEA	383	349.8	2) Water-Damage	Non-Flooded	63.9	First	201.91833	Wood
54	Outdoor	MEA	533	533	2) Water-Damage	Non-Flooded	62.7	First		Wood
55	Indoor	MEA	499.5	470.2	2) Water-Damage	Flooded	61.9	First	31.466333	Wood
55	Outdoor	MEA	633	633	2) Water-Damage	Flooded	62.7	First		Wood
56	Indoor	MEA	883	844.3	1) Dry	Non-Flooded	64.4	First	120.895	Wood
56	Outdoor	MEA	2450	2450	1) Dry	Non-Flooded	59.5	First		Wood
57	Indoor	MEA	3808	4620.5	1) Dry	Non-Flooded	62.2	First	526.00467	Cement
57	Outdoor	MEA	2100	2100	1) Dry	Non-Flooded	56.2	First		Cement
58	Indoor	MEA	1708	1804	1) Dry	Non-Flooded	75.6	First	626.79967	Wood
58	Outdoor	MEA	3750	3750	1) Dry	Non-Flooded	68.5	First		Wood
59	Indoor	MEA	2041	2532.8	2) Water-Damage	Non-Flooded	67.9	First	380.47233	Wood
59	Outdoor	MEA	2683	2683	2) Water-Damage	Non-Flooded	58.6	First		Wood
60	Indoor	MEA	1533	1616.5	2) Water-Damage	Non-Flooded	59.2	First	633.95433	Wood
60	Outdoor	MEA	1766	1766	2) Water-Damage	Non-Flooded	57.8	First		Wood
61	Indoor	MEA	925	1187.5	2) Water-Damage	Non-Flooded	62.1	First	573.74667	Wood
61	Outdoor	MEA	2200	2200	2) Water-Damage	Non-Flooded	59.7	First		Wood
62	Indoor	MEA	2108	2128.8	2) Water-Damage	Non-Flooded	71.4	First	105.08501	Wood
62	Outdoor	MEA	1183	1183	2) Water-Damage	Non-Flooded	63	First		Wood
1	Indoor	G25N	333	437	3) Flooded	Flooded	70	Second	21.101333	Cement
1	Outdoor	G25N	383	383	3) Flooded	Flooded	68.1	Second	69.920667	Cement
4	Indoor	G25N	816	879	3) Flooded	Flooded	69.7	Second	110.337667	Wood
4	Outdoor	G25N	800	800	3) Flooded	Flooded	65.7	Second	1456.361667	Wood
5	Indoor	G25N	1317	1592	3) Flooded	Flooded	69.4	Second	203.852333	Wood
5	Outdoor	G25N	1483	1483	3) Flooded	Flooded	68.8	Second	333.524667	Wood
9	Indoor	G25N	8800	8800	3) Flooded	Flooded	74.1	Second	20.689000	Cement
9	Outdoor	G25N	8800	8800	3) Flooded	Flooded	73.3	Second	105.918667	Cement
10	Indoor	G25N	1358	1371	3) Flooded	Flooded	74.9	Second	244.320000	Wood
10	Outdoor	G25N	383	383	3) Flooded	Flooded	66.1	Second	231.133000	Wood
11	Indoor	G25N	758	887	3) Flooded	Flooded	72.4	Second	162.289000	Cement
11	Outdoor	G25N	650	650	3) Flooded	Flooded	70.6	Second	212.580000	Cement
16	Indoor	G25N	242	575	2) Water-Damage	Non-Flooded	63.2	Second	25.839333	Wood
16	Outdoor	G25N	150	150	2) Water-Damage	Non-Flooded	63.6	Second	68.472333	Wood
17	Indoor	G25N	67	108	1) Dry	Non-Flooded	62.7	Second	133.568000	Both
17	Outdoor	G25N	233	233	1) Dry	Non-Flooded	62.7	Second	239.958667	Both
27	Indoor	G25N	608	641	3) Flooded	Flooded	66.8	Second	60.121100	Cement
27	Outdoor	G25N	316	316	3) Flooded	Flooded	62.4	Second	529.325667	Cement
28	Indoor	G25N	283	325	1) Dry	Non-Flooded	67.4	Second	20.250000	Cement
28	Outdoor	G25N	600	600	1) Dry	Non-Flooded	61.8	Second	568.812667	Cement
29	Indoor	G25N	142	175	1) Dry	Non-Flooded	61.1	Second	447.283667	Wood
29	Outdoor	G25N	183	183	1) Dry	Non-Flooded	63.6	Second	729.899333	Wood
32	Indoor	G25N	2733	3887	2) Water-Damage	Non-Flooded	62.6	Second	565.978333	Wood
32	Outdoor	G25N	3850	3850	2) Water-Damage	Non-Flooded	62.1	Second	121.342333	Wood
33	Indoor	G25N	750	1050	3) Flooded	Flooded	68.5	Second	291.236667	Cement
33	Outdoor	G25N	700	700	3) Flooded	Flooded	66.6	Second	382.814000	Cement
35	Indoor	G25N	142	150	2) Water-Damage	Flooded	59.7	Second	324.129333	Wood
35	Outdoor	G25N	1283	1283	2) Water-Damage	Flooded	61.9	Second	225.179667	Wood
36	Indoor	G25N	650	742	1) Dry	Flooded	66.3	Second		Wood
36	Outdoor	G25N	350	350	1) Dry	Flooded	57.5	Second		Wood
37	Indoor	G25N	83	75	1) Dry	Non-Flooded	71.8	Second	120.315000	Cement
37	Outdoor	G25N	16	16	1) Dry	Non-Flooded	70.7	Second	52.750667	Cement
38	Indoor	G25N	300	312	1) Dry	Non-Flooded	70.2	Second	20.587000	Cement
38	Outdoor	G25N	83	83	1) Dry	Non-Flooded	71.9	Second	127.652667	Cement
39	Indoor	G25N	200	191	3) Flooded	Flooded	67.6	Second	65.418333	Cement
39	Outdoor	G25N	150	150	3) Flooded	Flooded	68.3	Second	387.918333	Cement
40	Indoor	G25N	917	1025	2) Water-Damage	Non-Flooded	70.3	Second	96.371333	Cement
40	Outdoor	G25N	233	233	2) Water-Damage	Non-Flooded	69.7	Second	11.949000	Cement
42	Indoor	G25N	3925	4538	2) Water-Damage	Non-Flooded	78.2	Second	184.356667	Wood
42	Outdoor	G25N	5366	5366	2) Water-Damage	Non-Flooded	80.6	Second	189.646333	Wood
43	Indoor	G25N	308	350	1) Dry	Non-Flooded	65.3	Second	39.806333	Wood
43	Outdoor	G25N	533	533	1) Dry	Non-Flooded	65.7	Second	47.326000	Wood
44	Indoor	G25N	325	262	1) Dry	Non-Flooded	63.7	Second	197.985667	Wood
44	Outdoor	G25N	133	133	1) Dry	Non-Flooded	63.9	Second	96.069667	Wood
46	Indoor	G25N	191	262	2) Water-Damage	Non-Flooded	67.3	Second	157.249333	Wood
46	Outdoor	G25N	83	83	2) Water-Damage	Non-Flooded	67.6	Second	215.776333	Wood
47	Indoor	G25N	267	267	2) Water-Damage	Flooded	63.9	Second	249.596667	Wood
47	Outdoor	G25N	150	150	2) Water-Damage	Flooded	64	Second	66.715000	Wood
48	Indoor	G25N	425	517	2) Water-Damage	Flooded	77	Second	149.373333	Both
48	Outdoor	G25N	8800	8800	2) Water-Damage	Flooded	81	Second	338.266333	Both
49	Indoor	G25N	8800	8800	2) Water-Damage	Flooded	77.3	Second	132.754000	Wood
49	Outdoor	G25N	3200	3200	2) Water-Damage	Flooded	76.5	Second	164.761000	Wood
53	Indoor	G25N	908	891	2) Water-Damage	Non-Flooded	70.9	Second	157.738333	Wood
53	Outdoor	G25N	200	200	2) Water-Damage	Non-Flooded	68.2	Second	8.746000	Wood
54	Indoor	G25N	208	229	2) Water-Damage	Non-Flooded	58.9	Second	68.027667	Wood
54	Outdoor	G25N	116	116	2) Water-Damage	Non-Flooded	57.4	Second	67.905667	Wood
56	Indoor	G25N	133	110.7	1) Dry	Non-Flooded	65.1	Second	40.687000	Wood
56	Outdoor	G25N	83	83	1) Dry	Non-Flooded	56	Second	17.869333	Wood
57	Indoor	G25N	83	91	1) Dry	Non-Flooded	66.8	Second	55.492333	Cement
57	Outdoor	G25N	66	66	1) Dry	Non-Flooded	66.8	Second	38.407333	Cement
58	Indoor	G25N	767	746	1) Dry	Non-Flooded	65.7	Second	93.524000	Wood
58	Outdoor	G25N	183	183	1) Dry	Non-Flooded	58.1	Second	81.263667	Wood
59	Indoor	G25N	91	91	2) Water-Damage	Non-Flooded	67.4	Second	142.914333	Wood
59	Outdoor	G25N	33	33	2) Water-Damage	Non-Flooded	70.8	Second	49.811333	Wood
60	Indoor	G25N	408	387	2) Water-Damage	Non-Flooded	59.3	Second	120.195667	Wood
60	Outdoor	G25N	183	183	2) Water-Damage	Non-Flooded	62.4	Second	137.095667	Wood
61	Indoor	G25N	358	358	2) Water-Damage	Non-Flooded	59.3	Second	165.742667	Wood
61	Outdoor	G25N	283	283	2) Water-Damage	Non-Flooded	59.6	Second	94.969667	Wood
62	Indoor	G25N	508	583	2) Water-Damage	Non-Flooded	62.4	Second	131.087000	Wood
62	Outdoor	G25N	300	300	2) Water-Damage	Non-Flooded	63.2	Second	125.930667	Wood
1	Indoor	MEA	408	520.5	3) Flooded	Flooded	70	Second	21.101333	Cement
1	Outdoor	MEA	883	883	3) Flooded	Flooded	68.1	Second	69.920667	Cement
4	Indoor	MEA	933	837	3) Flooded	Flooded	69.7	Second	110.337667	Wood
4	Outdoor	MEA	483	483	3) Flooded	Flooded	65.7	Second	1456.361667	Wood
5	Indoor	MEA	1499.5	1420.5	3) Flooded	Flooded	69.4	Second	203.852333	Wood
5	Outdoor	MEA	516	516	3) Flooded	Flooded	68.8	Second	333.524667	Wood
9	Indoor	MEA	8800	8800	3) Flooded	Flooded	74.1	Second	20.689000	Cement
9	Outdoor	MEA	8800	8800	3) Flooded	Flooded	73.3	Second	105.918667	Cement
10	Indoor	MEA	575	597	3) Flooded	Flooded	74.9	Second	244.320000	Wood
10	Outdoor	MEA	1983	1983	3) Flooded	Flooded	66.1	Second	231.133000	Wood
11	Indoor	MEA	508	541.5	3) Flooded	Flooded	72.4	Second	162.289000	Cement
11	Outdoor	MEA	816	816	3) Flooded	Flooded	70.6	Second	212.580000	Cement
16	Indoor	MEA	258	253.8	2) Water-Damage	Non-Flooded	63.2	Second	25.839333	Wood
16	Outdoor	MEA	100	100	2) Water-Damage	Non-Flooded	63.6	Second	68.472333	Wood
17	Indoor	MEA	358	383	1) Dry	Non-Flooded	62.7	Second	133.568000	Both
17	Outdoor	MEA	883	883	1) Dry	Non-Flooded	62.7	Second	239.958667	Both
27	Indoor	MEA	1233	2637.2	3) Flooded	Flooded	66.8	Second	60.121100	Cement
27	Outdoor	MEA	550	550	3) Flooded	Flooded	62.4	Second	529.325667	Cement
28	Indoor	MEA	1016.5	1092.5	1) Dry	Non-Flooded	67.4	Second	20.250000	Cement
28	Outdoor	MEA	783	783	1) Dry	Non-Flooded	61.8	Second	568.812667	Cement
29	Indoor	MEA	433	408	1) Dry	Non-Flooded	61.1	Second	447.283667	Wood
29	Outdoor	MEA	216	216	1) Dry	Non-Flooded	63.6	Second	729.899333	Wood
32	Indoor	MEA	3541.5	3945.5	2) Water-Damage	Non-Flooded	62.6	Second	565.978333	Wood
32	Outdoor	MEA	2516	2516	2) Water-Damage	Non-Flooded	62.1	Second	121.342333	Wood
33	Indoor	MEA	716.5	866.5	3) Flooded	Flooded	68.5	Second	291.236667	Cement
33	Outdoor	MEA	283	283	3) Flooded	Flooded	66.6	Second	382.814000	Cement
35	Indoor	MEA	191.5	199.75	2) Water-Damage	Flooded	59.7	Second	324.129333	Wood
35	Outdoor	MEA	1016	1016	2) Water-Damage	Flooded	61.9	Second	225.179667	Wood
36	Indoor	MEA	358	395.5	1) Dry	Flooded	66.3	Second		Wood
36	Outdoor	MEA	300	300	1) Dry	Flooded	57.5	Second		Wood
37	Indoor	MEA	83	83	1) Dry	Non-Flooded	71.8	Second	120.315000	Cement
37	Outdoor	MEA	100	100	1) Dry	Non-Flooded	70.7	Second	52.750667	Cement
38	Indoor	MEA	191.5	179	1) Dry	Non-Flooded	70.2	Second	20.587000	Cement
38	Outdoor	MEA	200	200	1) Dry	Non-Flooded	71.9	Second	127.652667	Cement
39	Indoor	MEA	483	462.2	3) Flooded	Flooded	67.6	Second	65.418333	Cement
39	Outdoor	MEA	350	350	3) Flooded	Flooded	68.3	Second	387.918333	Cement
40	Indoor	MEA	3124.5	3987.2	2) Water-Damage	Non-Flooded	70.3	Second	96.371333	Cement
40	Outdoor	MEA	810	810	2) Water-Damage	Non-Flooded	69.7	Second	11.949000	Cement
42	Indoor	MEA	2758	2970.5	2) Water-Damage	Non-Flooded	78.2	Second	184.356667	Wood
42	Outdoor	MEA	8800	8800	2) Water-Damage	Non-Flooded	80.6	Second	189.646333	Wood
43	Indoor	MEA	283	304	1) Dry	Non-Flooded	65.3	Second	39.806333	Wood
43	Outdoor	MEA	366	366	1) Dry	Non-Flooded	65.7	Second	47.326000	Wood
44	Indoor	MEA	308	308	1) Dry	Non-Flooded	63.7	Second	197.985667	Wood
44	Outdoor	MEA	233	233	1) Dry	Non-Flooded	63.9	Second	96.069667	Wood
46	Indoor	MEA	308	308	2) Water-Damage	Non-Flooded	67.3	Second	157.249333	Wood
46	Outdoor	MEA	150	150	2) Water-Damage	Non-Flooded	67.6	Second	215.776333	Wood
47	Indoor	MEA	241.5	258	2) Water-Damage	Flooded	63.9	Second	249.596667	Wood
47	Outdoor	MEA	216	216	2) Water-Damage	Flooded	64	Second	66.715000	Wood
48	Indoor	MEA	1983	2037	2) Water-Damage	Flooded	77	Second	149.373333	Both
48	Outdoor	MEA	8800	8800	2) Water-Damage	Flooded	81	Second	338.266333	Both
49	Indoor	MEA	8800	8491.5	2) Water-Damage	Flooded	77.3	Second	132.754000	Wood
49	Outdoor	MEA	5900	5900	2) Water-Damage	Flooded	76.5	Second	164.761000	Wood
53	Indoor	MEA	808	741.2	2) Water-Damage	Non-Flooded	70.9	Second	157.738333	Wood
53	Outdoor	MEA	833	833	2) Water-Damage	Non-Flooded	68.2	Second	8.746000	Wood
54	Indoor	MEA	358	428.8	2) Water-Damage	Non-Flooded	58.9	Second	68.027667	Wood
54	Outdoor	MEA	316	316	2) Water-Damage	Non-Flooded	57.4	Second	67.905667	Wood
56	Indoor	MEA	233	227.3	1) Dry	Non-Flooded	65.1	Second	40.687000	Wood
56	Outdoor	MEA	150	150	1) Dry	Non-Flooded	56	Second	17.869333	Wood
57	Indoor	MEA	366.5	374.8	1) Dry	Non-Flooded	66.8	Second	55.492333	Cement
57	Outdoor	MEA	150	150	1) Dry	Non-Flooded	66.8	Second	38.407333	Cement
58	Indoor	MEA	1174.5	1153.8	1) Dry	Non-Flooded	65.7	Second	93.524000	Wood
58	Outdoor	MEA	416	416	1) Dry	Non-Flooded	58.1	Second	81.263667	Wood
59	Indoor	MEA	149.5	162	2) Water-Damage	Non-Flooded	67.4	Second	142.914333	Wood
59	Outdoor	MEA	116	116	2) Water-Damage	Non-Flooded	70.8	Second	49.811333	Wood
60	Indoor	MEA	241.5	354	2) Water-Damage	Non-Flooded	59.3	Second	120.195667	Wood
60	Outdoor	MEA	366	366	2) Water-Damage	Non-Flooded	62.4	Second	137.095667	Wood
61	Indoor	MEA	583	533	2) Water-Damage	Non-Flooded	59.3	Second	165.742667	Wood
61	Outdoor	MEA	116	116	2) Water-Damage	Non-Flooded	59.6	Second	94.969667	Wood
62	Indoor	MEA	916.5	774.8	2) Water-Damage	Non-Flooded	62.4	Second	131.087000	Wood
62	Outdoor	MEA	1433	1433	2) Water-Damage	Non-Flooded	63.2	Second	125.930667	Wood
